# Supplementary material for: Transcriptome-Based Molecular Networks Uncovered Interplay Between Druggable Genes of CD8+ T Cells and Changes in Immune Cell Landscape in Patients With Pulmonary Tuberculosis
Source: Front Med (Lausanne). 2022 Feb 7;8:812857. doi: 10.3389/fmed.2021.812857 (PMC8859411; doi:10.3389/fmed.2021.812857)
Supplement: Supplementary file 1 [file Table_1.XLSX]

## Sheet: Table 1
SampleID	Gender	Ehnicity	Age	Disease state	Tissue	Replicate
GSM2203587	F	ISC	22	HC	Blood	replicate 1
GSM2203588	M	Other	27	HC	Blood	replicate 2
GSM2203589	F	ISC	24	HC	Blood	replicate 3
GSM2203590	F	Other	21	HC	Blood	replicate 4
GSM2203591	F	Other	27	HC	Blood	replicate 5
GSM2203592	F	Black	33	HC	Blood	replicate 6
GSM2203593	M	White	42	HC	Blood	replicate 7
GSM2203594	M	ISC	29	HC	Blood	replicate 8
GSM2203595	F	Black	52	HC	Blood	replicate 9
GSM2203596	F	ISC	22	HC	Blood	replicate 10
GSM2203597	F	Black	47	HC	Blood	replicate 11
GSM2203598	M	Black	49	HC	Blood	replicate 12
GSM2203599	M	White	23	HC	Blood	replicate 13
GSM2203600	F	Other	49	HC	Blood	replicate 14
GSM2203601	F	ISC	41	HC	Blood	replicate 15
GSM2203602	M	White	35	HC	Blood	replicate 16
GSM2203603	F	White	52	HC	Blood	replicate 17
GSM2203604	F	Black	28	HC	Blood	replicate 18
GSM2203605	F	Black	36	HC	Blood	replicate 19
GSM2203606	M	Other	25	HC	Blood	replicate 20
GSM2203607	M	White	34	HC	Blood	replicate 21
GSM2203608	F	Black	46	HC	Blood	replicate 22
GSM2203609	F	White	53	HC	Blood	replicate 23
GSM2203610	M	White	23	HC	Blood	replicate 24
GSM2203611	M	White	56	HC	Blood	replicate 25
GSM2203612	M	Other	23	HC	Blood	replicate 26
GSM2203613	M	White	30	HC	Blood	replicate 27
GSM2203614	M	Black	43	HC	Blood	replicate 28
GSM2203615	M	White	53	HC	Blood	replicate 29
GSM2203616	M	Black	64	HC	Blood	replicate 30
GSM2203617	M	Black	35	HC	Blood	replicate 31
GSM2203618	F	ISC	35	HC	Blood	replicate 32
GSM2203619	F	White	22	HC	Blood	replicate 33
GSM2203620	F	ISC	51	HC	Blood	replicate 34
GSM2203621	M	ISC	26	HC	Blood	replicate 35
GSM2203622	M	White	38	HC	Blood	replicate 36
GSM2203623	M	White	30	HC	Blood	replicate 37
GSM2203624	M	White	34	HC	Blood	replicate 38
GSM2203625	M	White	42	HC	Blood	replicate 39
GSM2203626	F	ISC	34	HC	Blood	replicate 40
GSM2203627	F	White	33	HC	Blood	replicate 41
GSM2203628	F	ISC	23	HC	Blood	replicate 42
GSM2203629	M	ISC	28	HC	Blood	replicate 43
GSM2203630	M	Black	24	HC	Blood	replicate 44
GSM2203631	M	White	39	HC	Blood	replicate 45
GSM2203632	F	ISC	29	HC	Blood	replicate 46
GSM2203633	M	White	54	HC	Blood	replicate 47
GSM2203634	M	ISC	32	HC	Blood	replicate 48
GSM2203635	F	White	51	HC	Blood	replicate 49
GSM2203636	M	ISC	21	HC	Blood	replicate 50
GSM2203637	M	White	30	HC	Blood	replicate 51
GSM2203638	M	ISC	29	HC	Blood	replicate 52
GSM2203639	F	White	68	HC	Blood	replicate 53
GSM2203640	F	Other	20	HC	Blood	replicate 54
GSM2203641	M	White	31	HC	Blood	replicate 55
GSM2203642	M	Black	32	HC	Blood	replicate 56
GSM2203643	M	ISC	45	HC	Blood	replicate 57
GSM2203644	M	White	34	HC	Blood	replicate 58
GSM2203645	F	Black	42	HC	Blood	replicate 59
GSM2203646	F	White	34	HC	Blood	replicate 60
GSM2203647	F	White	29	HC	Blood	replicate 61
GSM2203648	F	Black	40	PTB	Blood	replicate 1
GSM2203649	M	Black	42	PTB	Blood	replicate 2
GSM2203650	M	White	62	PTB	Blood	replicate 3
GSM2203651	M	ISC	38	PTB	Blood	replicate 4
GSM2203652	M	Black	66	PTB	Blood	replicate 5
GSM2203653	M	ISC	22	PTB	Blood	replicate 6
GSM2203654	F	ISC	26	PTB	Blood	replicate 7
GSM2203655	M	White	28	PTB	Blood	replicate 8
GSM2203656	F	ISC	27	PTB	Blood	replicate 9
GSM2203657	F	ISC	64	PTB	Blood	replicate 10
GSM2203658	F	Black	22	PTB	Blood	replicate 11
GSM2203659	F	Black	31	PTB	Blood	replicate 12
GSM2203660	M	White	58	PTB	Blood	replicate 13
GSM2203661	M	Black	41	PTB	Blood	replicate 14
GSM2203662	M	ISC	24	PTB	Blood	replicate 15
GSM2203663	F	Other	34	PTB	Blood	replicate 16
GSM2203664	F	White	41	PTB	Blood	replicate 17
GSM2203665	M	White	33	PTB	Blood	replicate 18
GSM2203666	M	Other	41	PTB	Blood	replicate 19
GSM2203667	M	White	53	PTB	Blood	replicate 20
GSM2203668	F	ISC	61	PTB	Blood	replicate 21
GSM2203669	F	White	54	PTB	Blood	replicate 22
GSM2203670	M	ISC	38	PTB	Blood	replicate 23
GSM2203671	F	Other	28	PTB	Blood	replicate 24
GSM2203672	M	Black	43	PTB	Blood	replicate 25
GSM2203673	F	Other	19	PTB	Blood	replicate 26
GSM2203674	F	White	45	PTB	Blood	replicate 27
GSM2203675	M	ISC	24	PTB	Blood	replicate 28
GSM2203676	M	White	82	PTB	Blood	replicate 29
GSM2203677	M	Other	25	PTB	Blood	replicate 30
GSM2203678	F	ISC	67	PTB	Blood	replicate 31
GSM2203679	F	White	44	PTB	Blood	replicate 32
GSM2203680	M	Black	27	PTB	Blood	replicate 33
GSM2203681	M	White	40	PTB	Blood	replicate 34
GSM2203682	F	ISC	62	PTB	Blood	replicate 35
GSM2203683	M	Other	26	PTB	Blood	replicate 36
GSM2203684	F	ISC	24	PTB	Blood	replicate 37
GSM2203685	M	White	32	PTB	Blood	replicate 38
GSM2203686	M	Black	27	PTB	Blood	replicate 39
GSM2203687	M	ISC	21	PTB	Blood	replicate 40
GSM2203688	F	Black	28	PTB	Blood	replicate 41
GSM2203689	M	White	40	PTB	Blood	replicate 42
GSM2203690	M	ISC	30	PTB	Blood	replicate 43
GSM2203691	M	White	44	PTB	Blood	replicate 44
GSM2203692	F	White	25	PTB	Blood	replicate 45

## Sheet: Table 2
Gene	Consistent overlaps	Direction of FC compared to control
ABCB1	12	Down
ABLIM1	12	Down
ACKR3	10	Down
ACSL1	10	Up
ACTA2	12	Up
ADAM28	9	Down
ADCY3	9	Up
ADM	10	Up
AFF3	10	Down
AIM2	16	Up
AK4	11	Up
ALAS2	10	Up
ALDH1A1	9	Up
ALPK1	10	Up
ANKRD22	15	Up
ANO9	9	Down
ANXA3	14	Up
AP5B1	10	Up
APOL1	10	Up
APOL2	10	Up
APOL6	14	Up
AQP10	9	Up
ARG1	9	Up
ASAP2	10	Up
ASGR2	12	Up
ASPHD2	9	Up
ASPRV1	9	Up
ATF3	11	Up
AXIN2	10	Down
BACH2	10	Down
BANK1	9	Down
BATF2	16	Up
BCL6	10	Up
BLK	11	Down
BMX	13	Up
BPI	10	Up
BST1	9	Up
C1QA	9	Up
C1QB	15	Up
C1QC	13	Up
C2	11	Up
C9orf72	11	Up
CA4	10	Up
CACNA1E	10	Up
CACNA1I	11	Down
CACNA2D3	10	Down
CALD1	12	Up
CAMK2N1	10	Down
CAMP	14	Up
CARD16	15	Up
CARD17	12	Up
CARNS1	10	Down
CASP1	11	Up
CASP4	10	Up
CASP5	13	Up
CCDC65	9	Down
CCR1	11	Up
CCR2	13	Up
CCR6	9	Down
CD151	10	Up
CD19	9	Down
CD248	9	Down
CD274	11	Up
CD36	14	Up
CD38	10	Up
CD79A	11	Down
CD8B	10	Down
CD96	9	Down
CDK5RAP2	10	Up
CEACAM1	15	Up
CEACAM6	10	Up
CEACAM8	11	Up
CETP	12	Up
CFB	10	Up
CHMP5	9	Up
CHPT1	9	Up
CLEC12A	9	Up
CLEC4D	13	Up
CLEC4E	10	Up
CLIC3	9	Down
CLUHP3	9	Down
CLYBL	10	Down
CMPK2	11	Up
CNIH4	9	Up
COBLL1	10	Down
CR1	15	Up
CREB5	15	Up
CREG1	10	Up
CRISPLD2	11	Up
CTDSPL	10	Up
CTTN	9	Up
CXCL10	12	Up
CXCR3	9	Down
CXCR5	11	Down
DDX60	10	Up
DDX60L	9	Up
DEFA1 (includes others)	11	Up
DHRS12	10	Up
DHRS9	13	Up
DISC1	13	Up
DSC2	11	Up
DTX3L	10	Up
DUSP3	12	Up
DYSF	13	Up
EBF1	9	Down
ELANE	10	Up
EPB41L3	11	Up
EPG5	9	Up
EPHA4	13	Down
EPSTI1	14	Up
ETV7	12	Up
F2RL1	12	Up
F5	11	Up
FAIM3	10	Down
FAM102A	13	Down
FAM159A	9	Down
FAM198B	14	Up
FAM20A	11	Up
FAM26F	14	Up
FAS	10	Up
FBXO6	13	Up
FCAR	12	Up
FCGBP	14	Down
FCGR1A	14	Up
FCGR1B	16	Up
FCGR3A/FCGR3B	11	Up
FCRL2	9	Down
FCRL3	9	Down
FCRLA	10	Down
FFAR2	9	Up
FLNB	9	Down
FLVCR2	10	Up
FPR2	10	Up
FRMD3	14	Up
FYB	11	Up
GADD45G	9	Up
GAS6	13	Up
GBP1	14	Up
GBP1P1	11	Up
GBP3	9	Up
GBP4	12	Up
GBP5	12	Up
GBP6	11	Up
GCH1	10	Up
GK	13	Up
GM2A	11	Up
GNG10	10	Up
GOLGA8A/GOLGA8B	10	Down
GPR141	9	Up
GPR183	12	Down
GPR68	9	Down
GPR84	11	Up
GPR97	9	Up
GRIN3A	9	Up
GUCY1A3	9	Up
GUSBP1	9	Up
GYG1	13	Up
GZMK	11	Down
H2AFJ	9	Up
HCAR2	11	Up
HCAR3	11	Up
HERC5	11	Up
HIP1R	9	Down
HIST1H2BD	12	Up
HIST1H2BE	9	Up
HIST1H3D	12	Up
HIST1H4H	9	Up
HIST2H2AA3/HIST2H2AA4	12	Up
HIST2H2AB	9	Up
HIST2H2AC	9	Up
HIST2H2BE	9	Up
HNMT	9	Up
HOXA9	10	Up
HP	16	Up
HPCAL4	11	Down
HPSE	14	Up
HRK	11	Down
HSPA6	9	Up
ID3	9	Down
IFI35	12	Up
IFI44	12	Up
IFI44L	12	Up
IFI6	9	Up
IFIH1	11	Up
IFIT1	10	Up
IFIT2	12	Up
IFIT3	13	Up
IFIT5	9	Up
IFITM3	14	Up
IGF2BP3	13	Up
IL15	13	Up
IL18R1	9	Up
IL18RAP	9	Up
IL1B	9	Up
IL1RN	11	Up
IL23A	11	Down
IRAK3	10	Up
IRF7	11	Up
ITGA2B	12	Up
ITGB3	13	Up
ITGB5	10	Up
JAK2	12	Up
KCNJ15	15	Up
KCNJ2	10	Up
KIF1B	12	Up
KLF12	11	Down
KLHDC8B	10	Up
KLHL3	10	Down
KLRB1	11	Down
KREMEN1	12	Up
LACTB	9	Up
LAP3	14	Up
LCK	10	Down
LCN2	11	Up
LEPR	9	Up
LHFPL2	14	Up
LILRA5	13	Up
LIMK2	11	Up
LIN7A	9	Up
LMNB1	12	Up
LOC93432	9	Up
LPCAT2	12	Up
LRRK2	11	Up
LRRN3	11	Down
LTF	10	Up
LY6E	10	Up
MAP7	9	Down
MAPK14	15	Up
MARCH1	14	Up
MARCO	10	Up
MCEMP1	14	Up
MCTP1	10	Up
MCTP2	11	Up
MEGF9	10	Up
METTL7B	10	Up
MGAM	9	Up
MGST1	11	Up
MIR600HG	9	Down
MMP8	10	Up
MMP9	11	Up
MS4A1	10	Down
MSRB3	9	Up
MT1G	10	Up
MTHFD2	11	Up
MUC1	10	Up
MYL9	12	Up
MYLK	11	Up
MYOF	14	Up
NAIP	15	Up
NAMPT	10	Up
NCR3	10	Down
NEAT1	11	Up
NELL2	12	Down
NLRC4	12	Up
NMT2	11	Down
NOD2	10	Up
NUDT16P1	10	Up
OAS1	12	Up
OAS3	12	Up
OASL	9	Up
ODF3B	9	Up
OLIG1	11	Down
OPLAH	9	Up
OSBPL10	10	Down
OSM	12	Up
P2RY10	12	Down
P2RY14	11	Up
PARP14	10	Up
PARP9	14	Up
PASK	13	Down
PDCD1LG2	9	Up
PDE9A	9	Down
PF4V1	9	Up
PFKFB2	12	Up
PFKFB3	10	Up
PGLYRP1	9	Up
PLAUR	11	Up
PLOD2	11	Up
PLSCR1	14	Up
PMEPA1	9	Down
PML	11	Up
PNKD	9	Up
PROS1	11	Up
PRRG4	13	Up
PSG3	10	Up
PSG9	9	Up
PSMB9	9	Up
PSTPIP2	13	Up
PVRL2	9	Up
QPCT	10	Up
RAB20	12	Up
RAB24	9	Up
REPS2	9	Up
RHOT1	9	Up
RNF213	13	Up
ROPN1L	10	Up
RSAD2	12	Up
RTP4	12	Up
S100A12	13	Up
SAMD14	9	Up
SAMD4A	9	Up
SAMD9L	13	Up
SCARF1	11	Up
SCO2	10	Up
SELM	9	Down
SELP	10	Up
SEPT4	15	Up
SERPINA1	11	Up
SERPING1	15	Up
SH2D1B	9	Down
SH3BGRL2	9	Up
SIGLEC16	11	Up
SIGLEC5	11	Up
SIPA1L2	9	Up
SLAMF8	11	Up
SLC22A4	11	Up
SLC26A8	13	Up
SLC2A14	11	Up
SLC6A12	12	Up
SMA4	9	Up
SMARCD3	13	Up
SMCO4	10	Up
SNX10	9	Up
SOCS1	11	Up
SOCS3	11	Up
SOD2	12	Up
SORT1	11	Up
SPATS2L	9	Up
SPIB	9	Down
ST3GAL4	11	Up
STAT1	14	Up
STEAP4	10	Up
STK3	10	Up
STX11	9	Up
SUCNR1	9	Up
SULT1B1	9	Up
SYTL2	11	Down
SYTL4	10	Up
TAP2	11	Up
TCF7	10	Down
TCN2	12	Up
TDRD9	14	Up
TFPI	11	Up
TGFA	10	Up
TGM2	10	Up
TIFA	14	Up
TIMM10	12	Up
TLR4	9	Up
TLR5	16	Up
TLR8	11	Up
TMEM140	10	Up
TMEM144	11	Up
TMEM158	10	Up
TMEM51	10	Up
TNFAIP6	13	Up
TNFRSF25	13	Down
TNFSF10	12	Up
TNFSF13B	9	Up
TREML1	10	Up
TRIM22	11	Up
TRIM6	11	Up
TRIM69	9	Up
TSPYL2	9	Down
TYMP	13	Up
UBE2L6	12	Up
USP32	10	Up
VAMP5	12	Up
VNN1	11	Up
VNN2	9	Up
VPREB3	9	Down
VPS9D1	11	Up
WARS	12	Up
WDFY3	11	Up
XAF1	13	Up
XK	11	Up
YME1L1	12	Down
ZAK	11	Up
ZDHHC19	9	Up
ZNF438	11	Up
ZNF540	10	Down

## Sheet: Table 3
source	term_name	term_id	adjusted_p_value	intersection_size	genes
GO:MF	identical protein binding	GO:0042802	7.59742e-07	103	STAT4,RBCK1,FCER1G,CD79B,GBP5,MYBPC3,SLAMF8,TGM2,CD38,TRIM21,RASGRP1,IFI35,GBP1,IFI16,GCH1,LACTB,LDHB,SAT1,CDH2,CEACAM1,LRRK2,LCN2,ATF3,MAFB,AES,TRIM6,TLR2,EIF2AK2,FYN,MLKL,GBP3,SOD2,SERPINA1,RPL22,DKFZp761P0423,IRAK3,NLRC4,HIST1H2BC,C16orf7,ETS1,P2RX7,CD2,AIM2,BST2,SP100,ZBP1,FAS,BIN1,CD247,C19orf59,TNFSF10,ATM,MS4A1,KCNJ2,TIMM10,TRAF5,TAP1,NCR3,CASP1,ITGA2B,KYNU,CEACAM6,OPLAH,STAT2,PSME2,CD79A,…
GO:MF	signaling receptor activity	GO:0038023	3.96014e-06	82	GPR84,FCER1G,MATK,LY96,CD79B,GPR109B,CCR1,SLAMF8,GPR65,FOLR3,NOD2,FCGR3B,LEF1,GPR109A,ITK,IL2RB,IL7R,DYRK2,TXK,IL11RA,C3AR1,CD14,PLAUR,OSCAR,CD5,SORT1,BLK,FCER1A,TLR2,EIF2AK2,FYN,KLRF1,ABCA1,MARCO,TLR7,P2RX7,CD2,P2RY10,CLEC2D,CCR3,CD8A,CXCR5,FAS,CD36,NR3C2,EBI2,TLR5,C17orf60,CD247,PTGDR,F2RL1,KLRB1,EDG1,MR1,CD79A,CD7,P2RY14,TREML1,CD3D,GP6,FCRLA,JAK2,CCR7,CD27,FAIM3,BMX,TNFRSF25,FCGR1A,CD74,CD300…
GO:MF	molecular transducer activity	GO:0060089	3.96014e-06	82	GPR84,FCER1G,MATK,LY96,CD79B,GPR109B,CCR1,SLAMF8,GPR65,FOLR3,NOD2,FCGR3B,LEF1,GPR109A,ITK,IL2RB,IL7R,DYRK2,TXK,IL11RA,C3AR1,CD14,PLAUR,OSCAR,CD5,SORT1,BLK,FCER1A,TLR2,EIF2AK2,FYN,KLRF1,ABCA1,MARCO,TLR7,P2RX7,CD2,P2RY10,CLEC2D,CCR3,CD8A,CXCR5,FAS,CD36,NR3C2,EBI2,TLR5,C17orf60,CD247,PTGDR,F2RL1,KLRB1,EDG1,MR1,CD79A,CD7,P2RY14,TREML1,CD3D,GP6,FCRLA,JAK2,CCR7,CD27,FAIM3,BMX,TNFRSF25,FCGR1A,CD74,CD300…
GO:MF	pattern recognition receptor activity	GO:0038187	4.73543e-06	9	LY96,NOD2,CD14,TLR2,MARCO,TLR7,CD36,FCN1,TRIM5
GO:MF	protein binding	GO:0005515	0.000145108	451	TMEM144,ERI1,KLHDC8B,KCNJ15,STAT4,CD177,EPSTI1,RBCK1,C2,HPSE,FCER1G,ANKRD22,MATK,PSTPIP2,LY96,VAMP5,CD79B,FCGBP,GBP5,EOMES,C5,SESTD1,ETV7,TXNDC12,IRF1,GAS6,DAPP1,IL15,MAPK14,MYBPC3,CYB561,SLITRK4,DUSP3,CCR1,SLAMF8,TGM2,CD38,TRIM21,ID3,SERPING1,DMXL2,POLB,MYOF,SLPI,ZNF540,GNLY,FOLR3,SKAP1,SELP,LIMK2,NOD2,FBXO7,ABLIM1,BCL11B,PTPRCAP,OAS2,RASGRP1,UBASH3A,LEF1,IFITM1,ITK,IFI35,CYBB,IRF7,IL2RB,MAL,KRE…
GO:MF	2'-5'-oligoadenylate synthetase activity	GO:0001730	0.000348368	4	OAS2,OAS1,OAS3,OASL
GO:MF	lipid binding	GO:0008289	0.00053095	46	CAMP,LY96,SESTD1,GAS6,DAPP1,ID3,MYOF,SELP,RASGRP1,CETP,MAL,APOL3,CD14,PEBP1,TLR2,ABCA1,DGKA,WDFY1,P2RX7,ADAP2,CD36,NR3C2,EBI2,PLEKHA1,BIN1,SNX20,MFGE8,KCNJ2,EDG1,FYB,DENND1A,APOL2,PASK,ITPR3,RNASE3,RAPGEF6,NPC2,OSBPL10,GSTM2,SELL,GRAMD1B,CD6,DYSF,APOL6,ANXA3,FFAR2
GO:MF	lipopolysaccharide binding	GO:0001530	0.00113184	8	CAMP,LY96,SELP,CD14,TLR2,P2RX7,RNASE3,CD6
GO:MF	transmembrane signaling receptor activity	GO:0004888	0.00144268	66	GPR84,FCER1G,MATK,CD79B,GPR109B,CCR1,GPR65,FCGR3B,GPR109A,ITK,IL2RB,IL7R,DYRK2,TXK,IL11RA,C3AR1,CD14,OSCAR,SORT1,BLK,FCER1A,TLR2,EIF2AK2,FYN,KLRF1,ABCA1,MARCO,TLR7,P2RX7,P2RY10,CLEC2D,CCR3,CXCR5,FAS,EBI2,TLR5,C17orf60,CD247,PTGDR,F2RL1,KLRB1,EDG1,MR1,CD79A,P2RY14,TREML1,CD3D,GP6,FCRLA,JAK2,CCR7,CD27,FAIM3,BMX,TNFRSF25,FCGR1A,CD74,CD300C,FCAR,ZAP70,CCRL2,CD3E,AGTRAP,FCRL3,GPBAR1,FFAR2
GO:MF	non-membrane spanning protein tyrosine kinase activity	GO:0004715	0.0023247	9	MATK,ITK,TXK,BLK,EIF2AK2,FYN,JAK2,BMX,ZAP70
GO:MF	carbohydrate derivative binding	GO:0097367	0.0027449	98	HPSE,MATK,CAMP,CMPK2,LY96,GBP5,MAPK14,TGM2,SELP,LIMK2,NOD2,OAS2,ITK,GBP1,GCH1,RUNX3,ACSL4,DYRK2,CHI3L1,TXK,DHX58,TRIB2,CD14,DDX60L,PRIC285,LRRK2,TAP2,MAP4K1,BLK,SLC22A4,CTSL1,ACTA2,PEBP1,TLR2,EIF2AK2,RAB24,FYN,MLKL,GBP3,PRKCH,PF4V1,ABCA1,DGKA,OAS1,RPL22,KIF1B,DKFZp761P0423,IRAK3,NLRC4,P2RX7,MOV10,NAIP,NELL2,RRAS,SPOCK2,PARP9,HK3,ATM,OAS3,TAP1,PASK,HSPA6,OPLAH,RAB20,ALPK1,ATPGD1,LBA1,PFKFB3,RNASE3…
GO:MF	double-stranded RNA binding	GO:0003725	0.00562251	11	OAS2,DHX58,EIF2AK2,OAS1,TLR7,ZBP1,OAS3,DDX58,OASL,IFIH1,DDX60
GO:MF	protein dimerization activity	GO:0046983	0.00857229	54	GBP5,TRIM21,ID3,FBXO7,CYBB,GBP1,GCH1,CEACAM1,LRRK2,ATF3,H2AFJ,HIST1H2BK,TRIM6,GBP3,IRAK3,NLRC4,HIST1H2BC,HIST2H2BE,HIST1H2BD,BST2,SP100,MEF2A,TIMM10,TAP1,HIST2H2AB,KYNU,E2F2,CEACAM6,HIST2H2AA4,CD3D,HIST1H3D,HIST2H2AA3,GYG1,EPHX2,HOOK1,STAT1,ECGF1,HIST1H2BE,HIST2H2AC,DEFA3,GSTM2,WARS,TESC,GBP4,CD3E,TRIM22,GBP2,BHLHB2,PML,CEACAM8,TRIM5,HIST1H4H,OLIG1,HIST1H4C
GO:MF	immune receptor activity	GO:0140375	0.0114028	14	FCER1G,CCR1,IL2RB,IL7R,IL11RA,C3AR1,KLRF1,CCR3,CXCR5,MR1,CCR7,CD74,FCAR,CCRL2
GO:MF	immunoglobulin binding	GO:0019865	0.0133243	6	FCER1G,FCGR3B,FCER1A,MS4A1,FCGR1A,FCAR
GO:MF	anion binding	GO:0043168	0.0163485	99	MATK,CMPK2,GBP5,SESTD1,DAPP1,MAPK14,TGM2,SQRDL,FOLR3,SELP,LIMK2,NOD2,OAS2,ITK,CYBB,GBP1,GCH1,RUNX3,ACSL4,DYRK2,TXK,DHX58,TRIB2,DDX60L,PRIC285,LRRK2,LCN2,TAP2,MAP4K1,BLK,SLC22A4,ACTA2,PEBP1,EIF2AK2,RAB24,FYN,MLKL,GBP3,PRKCH,ABCA1,DGKA,OAS1,KIF1B,DKFZp761P0423,IRAK3,NLRC4,P2RX7,MOV10,ADAP2,NAIP,RRAS,PLEKHA1,PARP9,HK3,SNX20,ATM,OAS3,KCNJ2,MTHFD2,TAP1,PASK,HSPA6,ALAS2,KYNU,OPLAH,RAB20,ITPR3,SESN1,ALP…
GO:MF	TAP binding	GO:0046977	0.0393038	4	TAP2,HLA-C,TAP1,HLA-F
GO:BP	immune response	GO:0006955	6.80722e-72	241	CD177,RBCK1,C2,GPR84,HPSE,FCER1G,CAMP,LY96,CD79B,GBP5,EOMES,BST1,C5,IRF1,IL15,MAPK14,DUSP3,CCR1,SLAMF8,CD38,TRIM21,GPR65,SERPING1,SLPI,GNLY,FOLR3,SKAP1,SELP,NOD2,LAMP3,FCGR3B,OAS2,RASGRP1,UBASH3A,LEF1,IFITM1,ITK,IFI35,CYBB,IRF7,GBP1,IFI16,GCH1,IL7R,TRAFD1,IL23A,BATF2,CHI3L1,TXK,DHX58,C3AR1,CLEC4D,CD14,PLAUR,OSCAR,CEACAM1,LCN2,TAP2,CTSA,CYFIP2,PSMB9,ZC3HAV1,HP,HIST1H2BK,RNASE2,BLK,CD19,FCER1A,CTSL…
GO:BP	immune system process	GO:0002376	8.60409e-66	271	CD177,RBCK1,C2,GPR84,HPSE,FCER1G,CAMP,LY96,CD79B,GBP5,EOMES,BST1,C5,IRF1,GAS6,IL15,MAPK14,DUSP3,CCR1,SLAMF8,CD38,TRIM21,GPR65,SERPING1,POLB,SLPI,GNLY,FOLR3,SKAP1,SELP,NOD2,FBXO7,LAMP3,BCL11B,FCGR3B,OAS2,RASGRP1,UBASH3A,LEF1,IFITM1,GPR109A,ITK,IFI35,CYBB,IRF7,GBP1,IFI16,GCH1,IL7R,RUNX3,TRAFD1,IL23A,BATF2,CHI3L1,TXK,DHX58,C3AR1,CLEC4D,CD14,PLAUR,OSCAR,CEACAM1,LRRK2,LCN2,TAP2,CTSA,CYFIP2,PSMB9,CD5,Z…
GO:BP	defense response	GO:0006952	1.17209e-51	186	STAT4,CD177,C2,GPR84,FCER1G,CAMP,LY96,GBP5,BST1,C5,PSG3,IRF1,IL15,MAPK14,CCR1,SLAMF8,TGM2,TRIM21,SERPING1,POLB,SLPI,GNLY,SELP,NOD2,PTPRCAP,OAS2,RASGRP1,IFITM1,ITK,IFI35,CYBB,IRF7,GBP1,IFI16,GCH1,IL7R,TRAFD1,IL23A,BATF2,CHI3L1,TXK,DHX58,APOL3,C3AR1,CLEC4D,CD14,CEACAM1,LRRK2,LCN2,PSMB9,ZC3HAV1,HP,HIST1H2BK,RNASE2,BLK,ORM1,TRIM6,CASP4,TLR2,EIF2AK2,FYN,MLKL,GBP3,PF4V1,OAS1,SERPINA1,IRAK3,NLRC4,HIST1H…
GO:BP	defense response to other organism	GO:0098542	2.46263e-48	143	CD177,C2,FCER1G,CAMP,LY96,GBP5,C5,IRF1,IL15,SLAMF8,TRIM21,SERPING1,SLPI,GNLY,SELP,NOD2,OAS2,RASGRP1,IFITM1,IFI35,CYBB,IRF7,GBP1,IFI16,GCH1,IL7R,TRAFD1,IL23A,BATF2,TXK,DHX58,CLEC4D,CD14,CEACAM1,LCN2,PSMB9,ZC3HAV1,HP,HIST1H2BK,RNASE2,BLK,TRIM6,CASP4,TLR2,EIF2AK2,FYN,MLKL,GBP3,OAS1,IRAK3,NLRC4,HIST1H2BC,HLA-C,MARCO,CD96,TLR7,MOV10,C4BPA,HIST2H2BE,AIM2,NAIP,BST2,SP100,MT2A,ZBP1,CD36,TLR5,NUB1,TIFA,PL…
GO:BP	innate immune response	GO:0045087	1.59236e-47	129	CD177,C2,FCER1G,CAMP,LY96,GBP5,C5,IRF1,SLAMF8,TRIM21,SERPING1,SLPI,NOD2,OAS2,RASGRP1,IFITM1,IFI35,CYBB,IRF7,GBP1,IFI16,GCH1,TRAFD1,IL23A,TXK,DHX58,CLEC4D,CD14,CEACAM1,LCN2,PSMB9,ZC3HAV1,HIST1H2BK,RNASE2,BLK,TRIM6,CASP4,TLR2,EIF2AK2,FYN,GBP3,OAS1,IRAK3,NLRC4,HIST1H2BC,HLA-C,MARCO,CD96,TLR7,C4BPA,HIST2H2BE,AIM2,NAIP,BST2,SP100,MT2A,ZBP1,TLR5,NUB1,TIFA,PLSCR1,PARP14,PARP9,F2RL1,OAS3,XAF1,IFIT5,IRF9,…
GO:BP	response to other organism	GO:0051707	8.78989e-46	160	CD177,C2,FCER1G,CAMP,CMPK2,LY96,GBP5,C5,IRF1,IL15,MAPK14,SLAMF8,TRIM21,SERPING1,SLPI,GNLY,SELP,NOD2,OAS2,RASGRP1,IFITM1,IFI35,CYBB,IRF7,GBP1,IFI16,GCH1,IL7R,TRAFD1,IL23A,BATF2,TXK,DHX58,CLEC4D,CD14,CEACAM1,LCN2,PSMB9,ZC3HAV1,HP,HIST1H2BK,RNASE2,BLK,ACTA2,TRIM6,CASP4,TLR2,EIF2AK2,FYN,MLKL,GBP3,SOD2,PF4V1,ABCA1,OAS1,IRAK3,NLRC4,HIST1H2BC,HLA-C,MARCO,CD96,TLR7,IL1B,MOV10,C4BPA,HIST2H2BE,AIM2,NAIP,BS…
GO:BP	response to external biotic stimulus	GO:0043207	9.56131e-46	160	CD177,C2,FCER1G,CAMP,CMPK2,LY96,GBP5,C5,IRF1,IL15,MAPK14,SLAMF8,TRIM21,SERPING1,SLPI,GNLY,SELP,NOD2,OAS2,RASGRP1,IFITM1,IFI35,CYBB,IRF7,GBP1,IFI16,GCH1,IL7R,TRAFD1,IL23A,BATF2,TXK,DHX58,CLEC4D,CD14,CEACAM1,LCN2,PSMB9,ZC3HAV1,HP,HIST1H2BK,RNASE2,BLK,ACTA2,TRIM6,CASP4,TLR2,EIF2AK2,FYN,MLKL,GBP3,SOD2,PF4V1,ABCA1,OAS1,IRAK3,NLRC4,HIST1H2BC,HLA-C,MARCO,CD96,TLR7,IL1B,MOV10,C4BPA,HIST2H2BE,AIM2,NAIP,BS…
GO:BP	response to biotic stimulus	GO:0009607	2.22054e-44	160	CD177,C2,FCER1G,CAMP,CMPK2,LY96,GBP5,C5,IRF1,IL15,MAPK14,SLAMF8,TRIM21,SERPING1,SLPI,GNLY,SELP,NOD2,OAS2,RASGRP1,IFITM1,IFI35,CYBB,IRF7,GBP1,IFI16,GCH1,IL7R,TRAFD1,IL23A,BATF2,TXK,DHX58,CLEC4D,CD14,CEACAM1,LCN2,PSMB9,ZC3HAV1,HP,HIST1H2BK,RNASE2,BLK,ACTA2,TRIM6,CASP4,TLR2,EIF2AK2,FYN,MLKL,GBP3,SOD2,PF4V1,ABCA1,OAS1,IRAK3,NLRC4,HIST1H2BC,HLA-C,MARCO,CD96,TLR7,IL1B,MOV10,C4BPA,HIST2H2BE,AIM2,NAIP,BS…
GO:BP	biological process involved in interspecies interaction between organisms	GO:0044419	4.34652e-44	166	CD177,C2,FCER1G,CAMP,CMPK2,LY96,GBP5,C5,IRF1,GAS6,IL15,MAPK14,SLAMF8,TRIM21,SERPING1,SLPI,GNLY,SELP,NOD2,OAS2,RASGRP1,LEF1,IFITM1,IFI35,CYBB,IRF7,GBP1,IFI16,GCH1,IL7R,LY6E,TRAFD1,IL23A,BATF2,TXK,DHX58,CLEC4D,CD14,CEACAM1,LCN2,PSMB9,ZC3HAV1,HP,HIST1H2BK,RNASE2,BLK,CTSL1,ACTA2,TRIM6,CASP4,TLR2,EIF2AK2,FYN,MLKL,GBP3,SOD2,PF4V1,ABCA1,OAS1,IRAK3,NLRC4,HIST1H2BC,HLA-C,MARCO,CD96,TLR7,P2RX7,IL1B,MOV10,C…
GO:BP	regulation of immune system process	GO:0002682	1.49715e-36	153	CD177,RBCK1,C2,GPR84,FCER1G,CD79B,GBP5,BST1,C5,IRF1,GAS6,IL15,MAPK14,DUSP3,CCR1,SLAMF8,CD38,TRIM21,SERPING1,SKAP1,SELP,NOD2,FBXO7,FCGR3B,RASGRP1,UBASH3A,LEF1,IFITM1,GPR109A,ITK,IFI35,IRF7,GBP1,IFI16,IL7R,RUNX3,TRAFD1,IL23A,TXK,DHX58,C3AR1,CLEC4D,OSCAR,CEACAM1,LRRK2,CYFIP2,PSMB9,CD5,MAFB,BLK,CD19,FCER1A,ORM1,TRIM6,FYN,PRKCH,KLRF1,OAS1,TNFSF13B,IRAK3,NLRC4,HLA-C,ETS1,CD96,CD2,IL1B,MOV10,C4BPA,AIM2,…
GO:BP	response to external stimulus	GO:0009605	3.8452e-34	208	CD177,C2,GPR84,HPSE,FCER1G,CAMP,CMPK2,LY96,GBP5,BST1,C5,IRF1,GAS6,IL15,MAPK14,DUSP3,CCR1,SLAMF8,TGM2,TRIM21,SERPING1,SLPI,GNLY,SELP,NOD2,BCL11B,OAS2,RASGRP1,LEF1,IFITM1,IFI35,CYBB,IRF7,KREMEN1,GBP1,IFI16,GCH1,IL7R,ACSL4,TRAFD1,IL23A,BATF2,CHI3L1,TXK,DHX58,C3AR1,CDH2,CLEC4D,CD14,PLAUR,CEACAM1,LRRK2,LCN2,PSMB9,ATF3,ZC3HAV1,HP,HIST1H2BK,RNASE2,AES,BLK,ACTA2,TRIM6,CASP4,TLR2,EIF2AK2,FYN,MLKL,GBP3,SOD…
GO:BP	regulation of immune response	GO:0050776	2.87176e-33	119	CD177,RBCK1,C2,GPR84,FCER1G,CD79B,GBP5,C5,IRF1,IL15,MAPK14,DUSP3,SLAMF8,CD38,TRIM21,SERPING1,SKAP1,NOD2,FCGR3B,RASGRP1,UBASH3A,IFITM1,ITK,IFI35,IRF7,GBP1,IFI16,IL7R,TRAFD1,IL23A,TXK,DHX58,C3AR1,CLEC4D,OSCAR,CEACAM1,CYFIP2,PSMB9,BLK,CD19,FCER1A,TRIM6,FYN,PRKCH,KLRF1,OAS1,TNFSF13B,IRAK3,NLRC4,HLA-C,CD96,IL1B,C4BPA,AIM2,CLEC2D,KIAA0748,CD8A,ZBP1,C1QB,TRAT1,PLEKHA1,CD247,PLSCR1,PARP14,PARP9,PTGDR,F2R…
GO:BP	response to cytokine	GO:0034097	2.5438e-32	122	STAT4,RBCK1,FCER1G,CAMP,GBP5,IRF1,GAS6,IL15,MAPK14,CCR1,CD38,TRIM21,NOD2,LAMP3,OAS2,LEF1,IFITM1,IFI35,IRF7,IL2RB,GBP1,IFI16,GCH1,IL7R,AFF3,ACSL4,IL23A,CHI3L1,TXK,IL11RA,CD14,CEACAM1,LCN2,LMNB1,PSMB9,AES,TRIM6,CASP4,TLR2,EIF2AK2,FYN,GBP3,SOD2,PF4V1,ABCA1,OAS1,TNFSF13B,IRAK3,HLA-C,ETS1,IL1B,AIM2,CCR3,BST2,SP100,MT2A,ZBP1,CXCR5,FAS,CD36,SPOCK2,NUB1,PLSCR1,PARP14,PARP9,F2RL1,IL1RN,OAS3,XAF1,IFIT5,IRF…
GO:BP	defense response to virus	GO:0051607	2.34125e-30	57	IRF1,IL15,OAS2,IFITM1,IRF7,GBP1,IFI16,IL23A,DHX58,ZC3HAV1,RNASE2,TRIM6,TLR2,EIF2AK2,MLKL,GBP3,OAS1,TLR7,MOV10,AIM2,BST2,ZBP1,PLSCR1,PARP9,F2RL1,OAS3,IFIT5,IRF9,IFIT1,RSAD2,IFI6,STAT2,ISG15,IFIT3,DTX3L,DEFA1,MX1,IFITM3,STAT1,MICB,IFI44L,DEFA1B,DEFA3,DDX58,HERC5,OASL,IFI27,IFIT2,IFIH1,DDX60,TRIM22,CXCL10,PML,TRIM5,RTP4,TRIM25,FGL2
GO:BP	defense response to symbiont	GO:0140546	2.34125e-30	57	IRF1,IL15,OAS2,IFITM1,IRF7,GBP1,IFI16,IL23A,DHX58,ZC3HAV1,RNASE2,TRIM6,TLR2,EIF2AK2,MLKL,GBP3,OAS1,TLR7,MOV10,AIM2,BST2,ZBP1,PLSCR1,PARP9,F2RL1,OAS3,IFIT5,IRF9,IFIT1,RSAD2,IFI6,STAT2,ISG15,IFIT3,DTX3L,DEFA1,MX1,IFITM3,STAT1,MICB,IFI44L,DEFA1B,DEFA3,DDX58,HERC5,OASL,IFI27,IFIT2,IFIH1,DDX60,TRIM22,CXCL10,PML,TRIM5,RTP4,TRIM25,FGL2
GO:BP	cell activation	GO:0001775	3.37026e-30	132	CD177,GPR84,HPSE,FCER1G,CAMP,CD79B,EOMES,BST1,IRF1,GAS6,IL15,MAPK14,DUSP3,SLAMF8,CD38,SLPI,FOLR3,SELP,NOD2,FBXO7,BCL11B,FCGR3B,RASGRP1,LEF1,ITK,IFI35,CYBB,IL7R,RUNX3,IL23A,BATF2,CHI3L1,TXK,C3AR1,CLEC4D,CD14,PLAUR,OSCAR,CEACAM1,LRRK2,LCN2,CTSA,CD5,HP,MAFB,RNASE2,BLK,CD19,CTSL1,ORM1,TLR2,RAB24,FYN,PRKCH,PF4V1,DGKA,SERPINA1,RPL22,TNFSF13B,CEACAM3,HLA-C,CD2,IL1B,MMP8,KIAA0748,NBN,BST2,CD8A,CXCR5,CD36…
GO:BP	response to stress	GO:0006950	6.45022e-29	242	STAT4,CD177,C2,GPR84,HPSE,FCER1G,CAMP,LY96,GBP5,BST1,C5,PSG3,TXNDC12,IRF1,GAS6,IL15,MAPK14,DUSP3,CCR1,SLAMF8,TGM2,CD38,TRIM21,ID3,SERPING1,POLB,MYOF,SLPI,GNLY,SELP,NOD2,MCTP1,FBXO7,PTPRCAP,OAS2,RASGRP1,IFITM1,ITK,IFI35,CYBB,IRF7,KREMEN1,GBP1,IFI16,GCH1,IL7R,FBXO6,TRAFD1,IL23A,DYRK2,BATF2,CHI3L1,TXK,DHX58,APOL3,C3AR1,CLEC4D,CD14,AXIN2,PLAUR,CEACAM1,LRRK2,LCN2,MAP4K1,PSMB9,ATF3,ZC3HAV1,HP,HIST1H2BK…
GO:BP	response to virus	GO:0009615	2.61245e-28	63	IRF1,IL15,MAPK14,OAS2,IFITM1,IRF7,GBP1,IFI16,IL23A,DHX58,ZC3HAV1,RNASE2,ACTA2,TRIM6,TLR2,EIF2AK2,MLKL,GBP3,OAS1,IRAK3,TLR7,MOV10,AIM2,BST2,ZBP1,PLSCR1,PARP9,F2RL1,OAS3,IFIT5,IRF9,IFIT1,RSAD2,IFI6,STAT2,ISG15,IFIT3,DTX3L,DEFA1,MX1,IFITM3,STAT1,MICB,IFI44L,DEFA1B,NPC2,DEFA3,DDX58,HERC5,IFI44,OASL,MIR21,IFI27,IFIT2,IFIH1,DDX60,TRIM22,CXCL10,PML,TRIM5,RTP4,TRIM25,FGL2
GO:BP	leukocyte activation	GO:0045321	8.57719e-28	120	CD177,GPR84,HPSE,FCER1G,CAMP,CD79B,EOMES,BST1,IRF1,GAS6,IL15,MAPK14,DUSP3,SLAMF8,CD38,SLPI,FOLR3,NOD2,FBXO7,BCL11B,FCGR3B,RASGRP1,LEF1,ITK,IFI35,CYBB,IL7R,RUNX3,IL23A,BATF2,CHI3L1,C3AR1,CLEC4D,CD14,PLAUR,OSCAR,CEACAM1,LRRK2,LCN2,CTSA,CD5,HP,MAFB,RNASE2,BLK,CD19,CTSL1,ORM1,TLR2,RAB24,FYN,SERPINA1,RPL22,TNFSF13B,CEACAM3,HLA-C,CD2,IL1B,MMP8,KIAA0748,NBN,BST2,CD8A,CXCR5,CD36,EBI2,C17orf60,C19orf59,PL…
GO:BP	cytokine-mediated signaling pathway	GO:0019221	2.02686e-27	92	STAT4,RBCK1,FCER1G,IRF1,GAS6,IL15,CCR1,TRIM21,NOD2,OAS2,IFITM1,IFI35,IRF7,IL2RB,GBP1,IL7R,IL23A,TXK,IL11RA,CEACAM1,LCN2,LMNB1,PSMB9,TRIM6,CASP4,FYN,SOD2,PF4V1,OAS1,TNFSF13B,IRAK3,HLA-C,IL1B,AIM2,CCR3,BST2,SP100,MT2A,ZBP1,CXCR5,FAS,CD36,PARP14,PARP9,F2RL1,IL1RN,OAS3,XAF1,IFIT5,IRF9,IFI30,EDG1,TRAF5,IFIT1,RSAD2,CASP1,IFI6,LILRB4,STAT2,SOCS1,PSME2,ISG15,IFIT3,HIST1H3D,HLA-F,PAK2,MX1,JAK2,IFITM3,STAT…
GO:BP	positive regulation of immune system process	GO:0002684	9.77133e-27	105	CD177,RBCK1,C2,FCER1G,CD79B,GBP5,BST1,C5,GAS6,IL15,DUSP3,CCR1,CD38,SERPING1,SKAP1,SELP,NOD2,RASGRP1,UBASH3A,LEF1,GPR109A,ITK,IFI35,IRF7,GBP1,IFI16,IL7R,RUNX3,IL23A,TXK,DHX58,C3AR1,CLEC4D,CEACAM1,LRRK2,CYFIP2,PSMB9,CD5,BLK,CD19,TRIM6,FYN,PRKCH,TNFSF13B,IRAK3,NLRC4,CD2,IL1B,C4BPA,AIM2,MMP8,KIAA0748,ZBP1,C1QB,TRAT1,CD36,EBI2,PLEKHA1,CD247,PLSCR1,PARP9,F2RL1,MS4A1,FYB,NCR3,RSAD2,MR1,ITGA2B,LILRB4,SOC…
GO:BP	regulation of response to biotic stimulus	GO:0002831	4.02803e-26	65	FCER1G,LY96,GBP5,IRF1,IL15,SLAMF8,TRIM21,SERPING1,NOD2,RASGRP1,IFI35,IRF7,IFI16,TRAFD1,IL23A,TXK,DHX58,CLEC4D,CEACAM1,PSMB9,ZC3HAV1,TRIM6,FYN,OAS1,IRAK3,NLRC4,CD96,AIM2,ZBP1,CD36,PLSCR1,PARP14,PARP9,F2RL1,OAS3,NCR3,IFIT1,MR1,STAT2,SOCS1,PSME2,ISG15,HLA-F,DTX3L,PAK2,CD274,JAK2,STAT1,MICB,PSMB8,CREBBP,DDX58,HERC5,OASL,MIR21,C17orf87,DDX60,FCN1,MUC1,FFAR2,PML,TRIM5,SH2D1A,GRN,FGL2
GO:BP	cellular response to cytokine stimulus	GO:0071345	9.94564e-26	107	STAT4,RBCK1,FCER1G,CAMP,GBP5,IRF1,GAS6,IL15,MAPK14,CCR1,TRIM21,NOD2,OAS2,LEF1,IFITM1,IFI35,IRF7,IL2RB,GBP1,IFI16,IL7R,IL23A,CHI3L1,TXK,IL11RA,CEACAM1,LCN2,LMNB1,PSMB9,TRIM6,CASP4,TLR2,FYN,GBP3,SOD2,PF4V1,ABCA1,OAS1,TNFSF13B,IRAK3,HLA-C,IL1B,AIM2,CCR3,BST2,SP100,MT2A,ZBP1,CXCR5,FAS,CD36,SPOCK2,PARP14,PARP9,F2RL1,IL1RN,OAS3,XAF1,IFIT5,IRF9,IFI30,EDG1,TRAF5,IFIT1,RSAD2,CASP1,IFI6,LILRB4,STAT2,RAB20,…
GO:BP	immune effector process	GO:0002252	4.84249e-23	102	CD177,C2,GPR84,HPSE,FCER1G,CAMP,EOMES,BST1,C5,MAPK14,SLAMF8,SERPING1,SLPI,FOLR3,NOD2,FCGR3B,RASGRP1,LEF1,IFI35,CYBB,IRF7,IL7R,IL23A,CHI3L1,DHX58,C3AR1,CLEC4D,CD14,PLAUR,OSCAR,CEACAM1,LCN2,CTSA,CYFIP2,HP,RNASE2,BLK,CD19,ORM1,TRIM6,TLR2,RAB24,FYN,SERPINA1,IRAK3,CEACAM3,HLA-C,CD96,IL1B,C4BPA,MMP8,NBN,BST2,CD8A,C1QB,CD36,EBI2,C17orf60,CD247,C19orf59,PTGDR,HK3,F2RL1,ITM2A,NCR3,HSPA6,RSAD2,MR1,CEACAM6,…
GO:BP	positive regulation of response to stimulus	GO:0048584	1.39259e-22	156	CD177,RBCK1,C2,HPSE,FCER1G,LY96,CD79B,GBP5,C5,GAS6,IL15,MAPK14,DUSP3,CCR1,TGM2,CD38,TRIM21,GPR65,SERPING1,SKAP1,SELP,NOD2,RASGRP1,UBASH3A,ITK,IFI35,IRF7,GBP1,IFI16,IL7R,IL23A,CHI3L1,TXK,DHX58,APOL3,C3AR1,CDH2,CLEC4D,CD14,AXIN2,PLAUR,CEACAM1,LRRK2,CYFIP2,MAP4K1,PSMB9,ATF3,ZC3HAV1,BLK,CD19,TRIM6,CASP4,TLR2,EIF2AK2,FYN,MLKL,PRKCH,GADD45G,TNFSF13B,WDFY1,DKFZp761P0423,NLRC4,ETS1,MARCO,TLR7,IL1B,C4BPA,…
GO:BP	type I interferon signaling pathway	GO:0060337	2.08231e-21	31	IRF1,OAS2,IFITM1,IFI35,IRF7,TRIM6,OAS1,HLA-C,BST2,SP100,ZBP1,OAS3,XAF1,IFIT5,IRF9,IFIT1,RSAD2,IFI6,STAT2,ISG15,IFIT3,HLA-F,MX1,IFITM3,STAT1,PSMB8,OASL,MIR21,IFI27,IFIT2,GBP2
GO:BP	cellular response to type I interferon	GO:0071357	2.9819e-21	31	IRF1,OAS2,IFITM1,IFI35,IRF7,TRIM6,OAS1,HLA-C,BST2,SP100,ZBP1,OAS3,XAF1,IFIT5,IRF9,IFIT1,RSAD2,IFI6,STAT2,ISG15,IFIT3,HLA-F,MX1,IFITM3,STAT1,PSMB8,OASL,MIR21,IFI27,IFIT2,GBP2
GO:BP	regulation of response to external stimulus	GO:0032101	3.12451e-21	104	GPR84,HPSE,FCER1G,LY96,GBP5,BST1,C5,IRF1,GAS6,IL15,MAPK14,DUSP3,CCR1,SLAMF8,TGM2,TRIM21,SERPING1,NOD2,RASGRP1,IFI35,IRF7,KREMEN1,IFI16,TRAFD1,IL23A,TXK,DHX58,C3AR1,CLEC4D,PLAUR,CEACAM1,LRRK2,PSMB9,ZC3HAV1,TRIM6,CASP4,TLR2,FYN,OAS1,IRAK3,NLRC4,CASP5,ETS1,CD96,TLR7,IL1B,AIM2,MMP8,ZBP1,CD36,EBI2,CD247,PLSCR1,PARP14,PARP9,PTGDR,F2RL1,ATM,OAS3,RHBDF2,EDG1,NCR3,IFIT1,CASP1,STAT2,SOCS1,PSME2,ISG15,HLA-F…
GO:BP	regulation of response to stimulus	GO:0048583	9.24944e-21	227	CD177,RBCK1,C2,GPR84,HPSE,FCER1G,LY96,CD79B,GBP5,BST1,C5,TXNDC12,IRF1,GAS6,IL15,MAPK14,DUSP3,CCR1,SLAMF8,TGM2,CD38,TRIM21,GPR65,SERPING1,SKAP1,SELP,NOD2,MCTP1,FBXO7,FCGR3B,RASGRP1,UBASH3A,LEF1,IFITM1,ITK,IFI35,IRF7,KREMEN1,GBP1,IFI16,GCH1,IL7R,LY6E,TRAFD1,IL23A,DYRK2,CHI3L1,TXK,DHX58,APOL3,C3AR1,CDH2,CLEC4D,CD14,DHRS3,AXIN2,PLAUR,OSCAR,CEACAM1,LRRK2,SIPA1L2,CYFIP2,MAP4K1,PSMB9,ATF3,ZC3HAV1,AES,C1…
GO:BP	cell surface receptor signaling pathway	GO:0007166	1.03601e-20	185	STAT4,CD177,RBCK1,FCER1G,MATK,LY96,CD79B,BST1,C5,IRF1,GAS6,IL15,MAPK14,DUSP3,CCR1,CD38,TRIM21,SKAP1,NOD2,FCGR3B,OAS2,UBASH3A,LEF1,IFITM1,ITK,IFI35,CYBB,IRF7,IL2RB,KREMEN1,GBP1,IL7R,LY6E,IL23A,DYRK2,TXK,IL11RA,C3AR1,CDH2,CLEC4D,CD14,AXIN2,PLAUR,OSCAR,CEACAM1,LRRK2,LCN2,CYFIP2,LMNB1,PSMB9,ATF3,SORT1,AES,BLK,CD19,FCER1A,TRIM6,CASP4,TLR2,FYN,MLKL,PRKCH,SOD2,PF4V1,KLRF1,ABCA1,OAS1,TMEM204,TNFSF13B,DKF…
GO:BP	response to interferon-gamma	GO:0034341	1.04367e-20	41	GBP5,IRF1,TRIM21,OAS2,IFITM1,IRF7,GBP1,GCH1,TXK,TLR2,GBP3,OAS1,HLA-C,BST2,SP100,MT2A,NUB1,PARP14,PARP9,OAS3,IRF9,IFI30,CASP1,KYNU,RAB20,SOCS1,HLA-F,JAK2,IFITM3,STAT1,FCGR1A,CD74,OASL,FCAR,GBP4,TRIM22,GBP2,PML,TRIM5,GBP6,TRIM25
GO:BP	positive regulation of cytokine production	GO:0001819	1.22941e-20	63	HPSE,FCER1G,LY96,GBP5,C5,IRF1,IL15,MAPK14,NOD2,OAS2,RASGRP1,ITK,CYBB,IRF7,IFI16,IL23A,CHI3L1,TXK,DHX58,C3AR1,CD14,LRRK2,ZC3HAV1,ORM1,TRIM6,TLR2,EIF2AK2,OAS1,NLRC4,TLR7,P2RX7,CD2,IL1B,AIM2,MMP8,ZBP1,CD36,TLR5,F2RL1,OAS3,RSAD2,CASP1,LY9,ISG15,HLA-F,CD274,JAK2,STAT1,CCR7,TICAM2,BTN3A1,CREBBP,DDX58,CD74,MIR21,C17orf87,IFIH1,CD6,CD3E,FCN1,LILRA5,FFAR2,OSM
GO:BP	response to type I interferon	GO:0034340	1.67526e-20	31	IRF1,OAS2,IFITM1,IFI35,IRF7,TRIM6,OAS1,HLA-C,BST2,SP100,ZBP1,OAS3,XAF1,IFIT5,IRF9,IFIT1,RSAD2,IFI6,STAT2,ISG15,IFIT3,HLA-F,MX1,IFITM3,STAT1,PSMB8,OASL,MIR21,IFI27,IFIT2,GBP2
GO:BP	positive regulation of immune response	GO:0050778	1.98196e-20	78	CD177,RBCK1,C2,FCER1G,CD79B,GBP5,C5,IL15,DUSP3,CD38,SERPING1,SKAP1,NOD2,RASGRP1,UBASH3A,ITK,IFI35,IRF7,GBP1,IFI16,IL23A,TXK,C3AR1,CLEC4D,CEACAM1,CYFIP2,PSMB9,BLK,CD19,TRIM6,FYN,PRKCH,TNFSF13B,NLRC4,IL1B,C4BPA,AIM2,KIAA0748,ZBP1,C1QB,TRAT1,PLEKHA1,CD247,PLSCR1,PARP9,F2RL1,MS4A1,FYB,NCR3,RSAD2,MR1,LILRB4,PSME2,CD79A,CD3D,HLA-F,PAK2,CD274,MICB,CCR7,PSMB8,BTN3A1,CREBBP,BMX,FCGR1A,CD74,MIR21,ZAP70,C1Q…
GO:BP	response to stimulus	GO:0050896	3.06886e-20	375	STAT4,CD177,RBCK1,C2,GPR84,HPSE,FCER1G,MATK,CAMP,CMPK2,LY96,CD79B,GBP5,EOMES,BST1,C5,PSG3,TXNDC12,IRF1,GAS6,DAPP1,IL15,MAPK14,GPR109B,DUSP3,CCR1,SLAMF8,TGM2,CD38,TRIM21,ID3,GPR65,SERPING1,POLB,MYOF,SLPI,GNLY,FOLR3,SKAP1,SELP,NOD2,MCTP1,FBXO7,LAMP3,BCL11B,FCGR3B,PTPRCAP,OAS2,RASGRP1,CETP,UBASH3A,LEF1,IFITM1,GPR109A,ITK,IFI35,CYBB,IRF7,IL2RB,KREMEN1,GBP1,IFI16,GCH1,IL7R,FBXO6,RUNX3,AFF3,LY6E,ACSL4,…
GO:BP	leukocyte mediated immunity	GO:0002443	3.83101e-19	83	CD177,C2,GPR84,HPSE,FCER1G,CAMP,BST1,C5,MAPK14,SERPING1,SLPI,FOLR3,NOD2,FCGR3B,RASGRP1,CYBB,IRF7,IL7R,IL23A,CHI3L1,C3AR1,CLEC4D,CD14,PLAUR,OSCAR,CEACAM1,LCN2,CTSA,HP,RNASE2,BLK,CD19,ORM1,TLR2,RAB24,SERPINA1,CEACAM3,HLA-C,CD96,IL1B,C4BPA,MMP8,NBN,BST2,CD8A,C1QB,CD36,C17orf60,C19orf59,PTGDR,HK3,F2RL1,NCR3,HSPA6,RSAD2,MR1,CEACAM6,LILRB4,RNASE3,HLA-F,GYG1,DEFA1,LRG1,DEFA1B,TICAM2,CD27,NPC2,DDX58,CD74…
GO:BP	regulation of defense response	GO:0031347	4.12278e-19	83	GPR84,FCER1G,GBP5,BST1,IRF1,IL15,MAPK14,SLAMF8,TGM2,TRIM21,SERPING1,NOD2,RASGRP1,IFI35,IRF7,IFI16,TRAFD1,IL23A,TXK,DHX58,CLEC4D,CEACAM1,LRRK2,PSMB9,TRIM6,CASP4,TLR2,FYN,OAS1,IRAK3,NLRC4,CASP5,ETS1,CD96,TLR7,IL1B,AIM2,MMP8,ZBP1,CD247,PLSCR1,PARP14,PARP9,PTGDR,F2RL1,ATM,OAS3,RHBDF2,NCR3,IFIT1,CASP1,STAT2,SOCS1,PSME2,ISG15,HLA-F,DTX3L,ADM,PAK2,JAK2,STAT1,MICB,CCR7,PSMB8,PIK3AP1,CREBBP,DDX58,HERC5,FC…
GO:BP	regulation of cytokine production	GO:0001817	1.2926e-18	80	HPSE,FCER1G,LY96,GBP5,C5,IRF1,GAS6,IL15,MAPK14,TRIM21,NOD2,OAS2,RASGRP1,UBASH3A,LEF1,ITK,CYBB,IRF7,GBP1,IFI16,IL23A,CHI3L1,TXK,DHX58,C3AR1,TRIB2,CD14,CEACAM1,LRRK2,ZC3HAV1,ORM1,TRIM6,TLR2,EIF2AK2,OAS1,IRAK3,NLRC4,CD96,TLR7,P2RX7,CD2,IL1B,AIM2,MMP8,BST2,ZBP1,CD36,TLR5,F2RL1,OAS3,RSAD2,CASP1,LY9,LILRB4,SOCS1,ISG15,HLA-F,UBE2L6,CD274,JAK2,STAT1,CCR7,TICAM2,BTN3A1,CREBBP,DDX58,HERC5,CD74,MIR21,C17orf…
GO:BP	cytokine production	GO:0001816	2.16989e-18	80	HPSE,FCER1G,LY96,GBP5,C5,IRF1,GAS6,IL15,MAPK14,TRIM21,NOD2,OAS2,RASGRP1,UBASH3A,LEF1,ITK,CYBB,IRF7,GBP1,IFI16,IL23A,CHI3L1,TXK,DHX58,C3AR1,TRIB2,CD14,CEACAM1,LRRK2,ZC3HAV1,ORM1,TRIM6,TLR2,EIF2AK2,OAS1,IRAK3,NLRC4,CD96,TLR7,P2RX7,CD2,IL1B,AIM2,MMP8,BST2,ZBP1,CD36,TLR5,F2RL1,OAS3,RSAD2,CASP1,LY9,LILRB4,SOCS1,ISG15,HLA-F,UBE2L6,CD274,JAK2,STAT1,CCR7,TICAM2,BTN3A1,CREBBP,DDX58,HERC5,CD74,MIR21,C17orf…
GO:BP	regulation of innate immune response	GO:0045088	1.14866e-17	47	FCER1G,GBP5,IRF1,SLAMF8,TRIM21,SERPING1,NOD2,RASGRP1,IFI35,IRF7,IFI16,TRAFD1,TXK,DHX58,CLEC4D,CEACAM1,PSMB9,TRIM6,FYN,OAS1,IRAK3,NLRC4,CD96,AIM2,ZBP1,PLSCR1,PARP14,PARP9,OAS3,NCR3,STAT2,SOCS1,PSME2,ISG15,HLA-F,PAK2,JAK2,STAT1,PSMB8,CREBBP,MIR21,FCN1,MUC1,FFAR2,TRIM5,SH2D1A,GRN
GO:BP	myeloid leukocyte activation	GO:0002274	1.16148e-17	69	CD177,GPR84,HPSE,FCER1G,CAMP,BST1,IL15,MAPK14,SLPI,FOLR3,FCGR3B,RASGRP1,IFI35,CYBB,BATF2,CHI3L1,C3AR1,CLEC4D,CD14,PLAUR,OSCAR,CEACAM1,LRRK2,LCN2,CTSA,HP,RNASE2,BLK,ORM1,TLR2,RAB24,SERPINA1,CEACAM3,HLA-C,CD2,MMP8,BST2,CD36,C17orf60,C19orf59,PLSCR1,PTGDR,HK3,F2RL1,ATM,HSPA6,CEACAM6,LILRB4,RNASE3,GYG1,DEFA1,JAK2,LRG1,DEFA1B,TICAM2,NPC2,CD74,OLFM4,FCAR,MMP9,SELL,FCN1,DYSF,DYNLT1,ANXA3,CEACAM8,GRN,FGL…
GO:BP	leukocyte activation involved in immune response	GO:0002366	4.06064e-17	71	CD177,GPR84,HPSE,FCER1G,CAMP,EOMES,BST1,MAPK14,SLPI,FOLR3,FCGR3B,RASGRP1,LEF1,IFI35,CYBB,IL23A,CHI3L1,C3AR1,CLEC4D,CD14,PLAUR,OSCAR,CEACAM1,LCN2,CTSA,HP,RNASE2,BLK,CD19,ORM1,TLR2,RAB24,SERPINA1,CEACAM3,HLA-C,MMP8,NBN,BST2,CD36,EBI2,C17orf60,C19orf59,PTGDR,HK3,F2RL1,ITM2A,HSPA6,CEACAM6,LY9,RNASE3,HLA-F,GYG1,DEFA1,LRG1,DEFA1B,TICAM2,NPC2,CD74,OLFM4,FCAR,MIR21,MMP9,SELL,FCN1,DYSF,DYNLT1,ANXA3,CEACAM…
GO:BP	cell activation involved in immune response	GO:0002263	5.54686e-17	71	CD177,GPR84,HPSE,FCER1G,CAMP,EOMES,BST1,MAPK14,SLPI,FOLR3,FCGR3B,RASGRP1,LEF1,IFI35,CYBB,IL23A,CHI3L1,C3AR1,CLEC4D,CD14,PLAUR,OSCAR,CEACAM1,LCN2,CTSA,HP,RNASE2,BLK,CD19,ORM1,TLR2,RAB24,SERPINA1,CEACAM3,HLA-C,MMP8,NBN,BST2,CD36,EBI2,C17orf60,C19orf59,PTGDR,HK3,F2RL1,ITM2A,HSPA6,CEACAM6,LY9,RNASE3,HLA-F,GYG1,DEFA1,LRG1,DEFA1B,TICAM2,NPC2,CD74,OLFM4,FCAR,MIR21,MMP9,SELL,FCN1,DYSF,DYNLT1,ANXA3,CEACAM…
GO:BP	negative regulation of viral process	GO:0048525	1.36578e-16	27	TRIM21,SLPI,OAS2,IFITM1,IFI16,LY6E,ZC3HAV1,TRIM6,EIF2AK2,OAS1,BST2,SP100,PARP10,PLSCR1,OAS3,IFIT5,IFIT1,RSAD2,ISG15,MX1,IFITM3,STAT1,OASL,FCN1,PML,TRIM5,TRIM25
GO:BP	interferon-gamma-mediated signaling pathway	GO:0060333	1.68478e-16	26	IRF1,TRIM21,OAS2,IRF7,GBP1,TXK,OAS1,HLA-C,SP100,MT2A,PARP14,PARP9,OAS3,IRF9,IFI30,SOCS1,HLA-F,JAK2,STAT1,FCGR1A,OASL,TRIM22,GBP2,PML,TRIM5,TRIM25
GO:BP	signal transduction	GO:0007165	2.2932e-16	280	STAT4,CD177,RBCK1,GPR84,HPSE,FCER1G,MATK,LY96,CD79B,BST1,C5,TXNDC12,IRF1,GAS6,DAPP1,IL15,MAPK14,GPR109B,DUSP3,CCR1,TGM2,CD38,TRIM21,GPR65,POLB,SKAP1,SELP,NOD2,MCTP1,FCGR3B,OAS2,RASGRP1,CETP,UBASH3A,LEF1,IFITM1,GPR109A,ITK,IFI35,CYBB,IRF7,IL2RB,KREMEN1,GBP1,IFI16,IL7R,FBXO6,LY6E,IL23A,DYRK2,CHI3L1,TXK,DHX58,APOL3,IL11RA,C3AR1,CDH2,CLEC4D,CD14,DHRS3,AXIN2,PLAUR,OSCAR,CEACAM1,LRRK2,LCN2,SIPA1L2,CYFI…
GO:BP	myeloid cell activation involved in immune response	GO:0002275	3.58964e-16	60	CD177,GPR84,HPSE,FCER1G,CAMP,BST1,MAPK14,SLPI,FOLR3,FCGR3B,RASGRP1,IFI35,CYBB,CHI3L1,C3AR1,CLEC4D,CD14,PLAUR,OSCAR,CEACAM1,LCN2,CTSA,HP,RNASE2,BLK,ORM1,TLR2,RAB24,SERPINA1,CEACAM3,HLA-C,MMP8,BST2,CD36,C17orf60,C19orf59,PTGDR,HK3,F2RL1,HSPA6,CEACAM6,RNASE3,GYG1,DEFA1,LRG1,DEFA1B,TICAM2,NPC2,OLFM4,FCAR,MMP9,SELL,FCN1,DYSF,DYNLT1,ANXA3,CEACAM8,GRN,FGL2,TNFAIP6
GO:BP	leukocyte degranulation	GO:0043299	4.8012e-16	59	CD177,GPR84,HPSE,FCER1G,CAMP,BST1,MAPK14,SLPI,FOLR3,FCGR3B,RASGRP1,CYBB,CHI3L1,C3AR1,CLEC4D,CD14,PLAUR,OSCAR,CEACAM1,LCN2,CTSA,HP,RNASE2,BLK,ORM1,TLR2,RAB24,SERPINA1,CEACAM3,HLA-C,MMP8,BST2,CD36,C17orf60,C19orf59,PTGDR,HK3,F2RL1,HSPA6,CEACAM6,RNASE3,HLA-F,GYG1,DEFA1,LRG1,DEFA1B,TICAM2,NPC2,OLFM4,FCAR,MMP9,SELL,FCN1,DYNLT1,ANXA3,CEACAM8,GRN,FGL2,TNFAIP6
GO:BP	immune system development	GO:0002520	5.54317e-16	85	FCER1G,CD79B,EOMES,IRF1,GAS6,IL15,MAPK14,CCR1,SLAMF8,POLB,FBXO7,BCL11B,RASGRP1,LEF1,ITK,IRF7,IFI16,IL7R,RUNX3,IL23A,BATF2,OSCAR,CEACAM1,PSMB9,MAFB,BLK,CD19,CTSL1,TLR2,EIF2AK2,RPL22,TNFSF13B,IRAK3,ETS1,CD2,IL1B,MOV10,KIAA0748,RRAS,NBN,CD8A,CXCR5,EBI2,F2RL1,ATM,MS4A1,ITM2A,ALAS2,RSAD2,MR1,MYL9,ITGA2B,LY9,LILRB4,SOCS1,PSME2,ISG15,CD79A,CD3D,HIST1H3D,CD274,JAK2,STAT1,CCR7,CRIP2,PSMB8,CD27,STK3,CREBBP…
GO:BP	signaling	GO:0023052	8.13296e-16	293	STAT4,CD177,RBCK1,GPR84,HPSE,FCER1G,MATK,LY96,CD79B,BST1,C5,TXNDC12,IRF1,GAS6,DAPP1,IL15,MAPK14,GPR109B,DUSP3,CCR1,TGM2,CD38,TRIM21,GPR65,POLB,SKAP1,SELP,NOD2,MCTP1,FCGR3B,OAS2,RASGRP1,CETP,UBASH3A,LEF1,IFITM1,GPR109A,ITK,IFI35,CYBB,IRF7,IL2RB,KREMEN1,GBP1,IFI16,IL7R,FBXO6,LY6E,ACSL4,IL23A,DYRK2,CHI3L1,TXK,DHX58,APOL3,IL11RA,C3AR1,CDH2,CLEC4D,CACNA1E,CD14,DHRS3,AXIN2,PLAUR,OSCAR,CEACAM1,LRRK2,LCN…
GO:BP	hematopoietic or lymphoid organ development	GO:0048534	9.69402e-16	82	FCER1G,CD79B,EOMES,IRF1,GAS6,IL15,MAPK14,CCR1,SLAMF8,POLB,FBXO7,BCL11B,RASGRP1,LEF1,ITK,IRF7,IFI16,IL7R,RUNX3,IL23A,BATF2,OSCAR,CEACAM1,PSMB9,MAFB,BLK,CD19,CTSL1,TLR2,EIF2AK2,RPL22,TNFSF13B,ETS1,CD2,IL1B,MOV10,KIAA0748,RRAS,CD8A,CXCR5,EBI2,F2RL1,ATM,MS4A1,ITM2A,ALAS2,RSAD2,MR1,MYL9,ITGA2B,LY9,LILRB4,SOCS1,PSME2,ISG15,CD79A,CD3D,HIST1H3D,JAK2,STAT1,CCR7,CRIP2,PSMB8,CD27,STK3,CREBBP,CD74,MIR21,ZAP7…
GO:BP	cellular response to interferon-gamma	GO:0071346	1.0697e-15	34	GBP5,IRF1,TRIM21,OAS2,IRF7,GBP1,TXK,TLR2,GBP3,OAS1,HLA-C,SP100,MT2A,PARP14,PARP9,OAS3,IRF9,IFI30,CASP1,RAB20,SOCS1,HLA-F,JAK2,STAT1,FCGR1A,OASL,FCAR,GBP4,TRIM22,GBP2,PML,TRIM5,GBP6,TRIM25
GO:BP	hemopoiesis	GO:0030097	1.16694e-15	80	FCER1G,CD79B,EOMES,IRF1,GAS6,IL15,MAPK14,CCR1,SLAMF8,FBXO7,BCL11B,RASGRP1,LEF1,ITK,IRF7,IFI16,IL7R,RUNX3,IL23A,BATF2,OSCAR,CEACAM1,PSMB9,MAFB,BLK,CD19,CTSL1,TLR2,EIF2AK2,RPL22,TNFSF13B,ETS1,CD2,IL1B,MOV10,KIAA0748,RRAS,CD8A,EBI2,F2RL1,ATM,MS4A1,ITM2A,ALAS2,RSAD2,MR1,MYL9,ITGA2B,LY9,LILRB4,SOCS1,PSME2,ISG15,CD79A,CD3D,HIST1H3D,JAK2,STAT1,CCR7,CRIP2,PSMB8,CD27,STK3,CREBBP,CD74,MIR21,ZAP70,MMP9,TESC…
GO:BP	activation of immune response	GO:0002253	1.23234e-15	60	RBCK1,C2,FCER1G,CD79B,C5,DUSP3,CD38,SERPING1,SKAP1,NOD2,UBASH3A,ITK,GBP1,IFI16,TXK,C3AR1,CLEC4D,CEACAM1,CYFIP2,PSMB9,BLK,CD19,FYN,PRKCH,NLRC4,IL1B,C4BPA,AIM2,KIAA0748,ZBP1,C1QB,TRAT1,PLEKHA1,CD247,PLSCR1,MS4A1,FYB,NCR3,LILRB4,PSME2,CD79A,CD3D,PAK2,MICB,CCR7,PSMB8,BTN3A1,CREBBP,BMX,FCGR1A,ZAP70,C1QC,CD3E,FCN1,MUC1,FCRL3,FFAR2,TRIM5,PVRIG,SH2D1A
GO:BP	positive regulation of response to external stimulus	GO:0032103	1.75866e-15	57	FCER1G,LY96,GBP5,GAS6,IL15,CCR1,TGM2,NOD2,RASGRP1,IFI35,IRF7,IFI16,IL23A,TXK,DHX58,C3AR1,CLEC4D,LRRK2,PSMB9,ZC3HAV1,TRIM6,TLR2,FYN,NLRC4,ETS1,TLR7,IL1B,AIM2,MMP8,ZBP1,PLSCR1,PARP9,F2RL1,EDG1,NCR3,PSME2,HLA-F,PAK2,JAK2,CCR7,PSMB8,CREBBP,VEGFB,CD74,OASL,MIR21,C17orf87,DDX60,FCN1,MUC1,CXCL10,LILRA5,FFAR2,TRIM5,OSM,SH2D1A,GRN
GO:BP	myeloid leukocyte mediated immunity	GO:0002444	2.81562e-15	59	CD177,GPR84,HPSE,FCER1G,CAMP,BST1,MAPK14,SLPI,FOLR3,FCGR3B,RASGRP1,CYBB,CHI3L1,C3AR1,CLEC4D,CD14,PLAUR,OSCAR,CEACAM1,LCN2,CTSA,HP,RNASE2,BLK,ORM1,TLR2,RAB24,SERPINA1,CEACAM3,HLA-C,MMP8,BST2,CD36,C17orf60,C19orf59,PTGDR,HK3,F2RL1,HSPA6,CEACAM6,RNASE3,GYG1,DEFA1,LRG1,DEFA1B,TICAM2,NPC2,DDX58,OLFM4,FCAR,MMP9,SELL,FCN1,DYNLT1,ANXA3,CEACAM8,GRN,FGL2,TNFAIP6
GO:BP	regulation of response to stress	GO:0080134	2.99311e-15	110	GPR84,HPSE,FCER1G,GBP5,BST1,TXNDC12,IRF1,IL15,MAPK14,DUSP3,SLAMF8,TGM2,TRIM21,SERPING1,NOD2,MCTP1,FBXO7,RASGRP1,IFI35,IRF7,KREMEN1,IFI16,GCH1,TRAFD1,IL23A,TXK,DHX58,CLEC4D,AXIN2,PLAUR,CEACAM1,LRRK2,PSMB9,ATF3,C11orf82,TRIM6,CASP4,TLR2,EIF2AK2,FYN,SOD2,OAS1,GADD45G,IRAK3,NLRC4,CASP5,ETS1,CD96,TLR7,IL1B,AIM2,MMP8,ZBP1,FAS,CD36,CD247,PLSCR1,PARP14,PARP9,PTGDR,F2RL1,ATM,OAS3,RHBDF2,TRAF5,NCR3,IFIT1,C…
GO:BP	leukocyte differentiation	GO:0002521	5.57649e-15	59	FCER1G,CD79B,EOMES,IRF1,GAS6,IL15,MAPK14,CCR1,SLAMF8,FBXO7,BCL11B,RASGRP1,LEF1,ITK,IRF7,IFI16,IL7R,RUNX3,IL23A,BATF2,OSCAR,CEACAM1,MAFB,BLK,CD19,CTSL1,TLR2,RPL22,TNFSF13B,CD2,IL1B,KIAA0748,RRAS,CD8A,EBI2,F2RL1,ATM,MS4A1,ITM2A,RSAD2,MR1,LY9,LILRB4,SOCS1,CD79A,CD3D,CCR7,CD27,CD74,MIR21,ZAP70,MMP9,TESC,C1QC,CD3E,FCRL3,PML,TCF7,FGL2
GO:BP	regulated exocytosis	GO:0045055	5.58906e-15	71	CD177,GPR84,HPSE,FCER1G,CAMP,BST1,GAS6,MAPK14,SERPING1,SLPI,FOLR3,SELP,FCGR3B,RASGRP1,CYBB,CHI3L1,C3AR1,CLEC4D,CD14,PLAUR,OSCAR,CEACAM1,LRRK2,LCN2,CTSA,HP,RNASE2,BLK,ORM1,TLR2,RAB24,SERPINA1,CEACAM3,HLA-C,MMP8,BST2,STX11,CD36,C17orf60,LHFPL2,OTOF,C19orf59,PTGDR,HK3,F2RL1,HSPA6,ITGA2B,CEACAM6,RNASE3,HLA-F,GYG1,DEFA1,LRG1,DEFA1B,TICAM2,Septin 5,NPC2,VEGFB,OLFM4,FCAR,MMP9,LGALS3BP,SELL,CACNA1I,FCN1,…
GO:BP	cell communication	GO:0007154	7.0983e-15	291	STAT4,CD177,RBCK1,GPR84,HPSE,FCER1G,MATK,LY96,CD79B,BST1,C5,TXNDC12,IRF1,GAS6,DAPP1,IL15,MAPK14,GPR109B,DUSP3,CCR1,TGM2,CD38,TRIM21,GPR65,POLB,SKAP1,SELP,NOD2,MCTP1,FCGR3B,OAS2,RASGRP1,CETP,UBASH3A,LEF1,IFITM1,GPR109A,ITK,IFI35,CYBB,IRF7,IL2RB,KREMEN1,GBP1,IFI16,IL7R,FBXO6,LY6E,ACSL4,IL23A,DYRK2,CHI3L1,TXK,DHX58,APOL3,IL11RA,C3AR1,CDH2,CLEC4D,CACNA1E,CD14,DHRS3,AXIN2,PLAUR,OSCAR,CEACAM1,LRRK2,LCN…
GO:BP	neutrophil activation	GO:0042119	9.21858e-15	55	CD177,GPR84,HPSE,FCER1G,CAMP,BST1,IL15,MAPK14,SLPI,FOLR3,FCGR3B,CYBB,CHI3L1,C3AR1,CLEC4D,CD14,PLAUR,OSCAR,CEACAM1,LCN2,CTSA,HP,RNASE2,ORM1,TLR2,RAB24,SERPINA1,CEACAM3,HLA-C,MMP8,BST2,CD36,C19orf59,HK3,F2RL1,HSPA6,CEACAM6,RNASE3,GYG1,DEFA1,LRG1,DEFA1B,TICAM2,NPC2,OLFM4,FCAR,MMP9,SELL,FCN1,DYNLT1,ANXA3,CEACAM8,GRN,FGL2,TNFAIP6
GO:BP	granulocyte activation	GO:0036230	1.72571e-14	55	CD177,GPR84,HPSE,FCER1G,CAMP,BST1,IL15,MAPK14,SLPI,FOLR3,FCGR3B,CYBB,CHI3L1,C3AR1,CLEC4D,CD14,PLAUR,OSCAR,CEACAM1,LCN2,CTSA,HP,RNASE2,ORM1,TLR2,RAB24,SERPINA1,CEACAM3,HLA-C,MMP8,BST2,CD36,C19orf59,HK3,F2RL1,HSPA6,CEACAM6,RNASE3,GYG1,DEFA1,LRG1,DEFA1B,TICAM2,NPC2,OLFM4,FCAR,MMP9,SELL,FCN1,DYNLT1,ANXA3,CEACAM8,GRN,FGL2,TNFAIP6
GO:BP	neutrophil mediated immunity	GO:0002446	3.59967e-14	54	CD177,GPR84,HPSE,FCER1G,CAMP,BST1,MAPK14,SLPI,FOLR3,FCGR3B,CYBB,CHI3L1,C3AR1,CLEC4D,CD14,PLAUR,OSCAR,CEACAM1,LCN2,CTSA,HP,RNASE2,ORM1,TLR2,RAB24,SERPINA1,CEACAM3,HLA-C,MMP8,BST2,CD36,C19orf59,HK3,F2RL1,HSPA6,CEACAM6,RNASE3,GYG1,DEFA1,LRG1,DEFA1B,TICAM2,NPC2,OLFM4,FCAR,MMP9,SELL,FCN1,DYNLT1,ANXA3,CEACAM8,GRN,FGL2,TNFAIP6
GO:BP	neutrophil degranulation	GO:0043312	3.66421e-14	53	CD177,GPR84,HPSE,FCER1G,CAMP,BST1,MAPK14,SLPI,FOLR3,FCGR3B,CYBB,CHI3L1,C3AR1,CLEC4D,CD14,PLAUR,OSCAR,CEACAM1,LCN2,CTSA,HP,RNASE2,ORM1,TLR2,RAB24,SERPINA1,CEACAM3,HLA-C,MMP8,BST2,CD36,C19orf59,HK3,HSPA6,CEACAM6,RNASE3,GYG1,DEFA1,LRG1,DEFA1B,TICAM2,NPC2,OLFM4,FCAR,MMP9,SELL,FCN1,DYNLT1,ANXA3,CEACAM8,GRN,FGL2,TNFAIP6
GO:BP	cellular response to organic substance	GO:0071310	4.89231e-14	154	STAT4,RBCK1,FCER1G,CAMP,CMPK2,LY96,GBP5,IRF1,GAS6,IL15,MAPK14,DUSP3,CCR1,TGM2,TRIM21,ID3,NOD2,OAS2,LEF1,IFITM1,IFI35,CYBB,IRF7,IL2RB,GBP1,IFI16,IL7R,IL23A,CHI3L1,TXK,IL11RA,CD14,CEACAM1,LRRK2,LCN2,CYFIP2,LMNB1,MAP4K1,PSMB9,ATF3,SORT1,CTSL1,TRIM6,CASP4,TLR2,EIF2AK2,FYN,GBP3,SOD2,PF4V1,ABCA1,OAS1,TMEM204,TNFSF13B,KIF1B,IRAK3,HLA-C,KCNMB1,P2RX7,IL1B,AIM2,CCR3,D4S234E,BST2,SP100,MT2A,ZBP1,CXCR5,FAS,C…
GO:BP	positive regulation of response to biotic stimulus	GO:0002833	5.5045e-14	38	FCER1G,LY96,GBP5,NOD2,RASGRP1,IFI35,IRF7,IFI16,TXK,DHX58,CLEC4D,PSMB9,ZC3HAV1,TRIM6,FYN,NLRC4,AIM2,ZBP1,PLSCR1,PARP9,F2RL1,NCR3,MR1,PSME2,HLA-F,PAK2,CD274,PSMB8,CREBBP,OASL,C17orf87,DDX60,FCN1,MUC1,FFAR2,TRIM5,SH2D1A,GRN
GO:BP	neutrophil activation involved in immune response	GO:0002283	5.74402e-14	53	CD177,GPR84,HPSE,FCER1G,CAMP,BST1,MAPK14,SLPI,FOLR3,FCGR3B,CYBB,CHI3L1,C3AR1,CLEC4D,CD14,PLAUR,OSCAR,CEACAM1,LCN2,CTSA,HP,RNASE2,ORM1,TLR2,RAB24,SERPINA1,CEACAM3,HLA-C,MMP8,BST2,CD36,C19orf59,HK3,HSPA6,CEACAM6,RNASE3,GYG1,DEFA1,LRG1,DEFA1B,TICAM2,NPC2,OLFM4,FCAR,MMP9,SELL,FCN1,DYNLT1,ANXA3,CEACAM8,GRN,FGL2,TNFAIP6
GO:BP	response to organic substance	GO:0010033	9.72943e-14	176	STAT4,RBCK1,FCER1G,CAMP,CMPK2,LY96,GBP5,IRF1,GAS6,IL15,MAPK14,DUSP3,CCR1,TGM2,CD38,TRIM21,ID3,POLB,SLPI,SELP,NOD2,LAMP3,OAS2,LEF1,IFITM1,IFI35,CYBB,IRF7,IL2RB,GBP1,IFI16,GCH1,IL7R,FBXO6,RUNX3,AFF3,LY6E,ACSL4,IL23A,CHI3L1,TXK,IL11RA,CD14,CEACAM1,LRRK2,LCN2,CYFIP2,LMNB1,MAP4K1,PSMB9,ATF3,SORT1,AES,CTSL1,TRIM6,CASP4,TLR2,EIF2AK2,FYN,GBP3,SOD2,PF4V1,ABCA1,OAS1,TMEM204,TNFSF13B,KIF1B,IRAK3,HLA-C,ETS1,…
GO:BP	positive regulation of multicellular organismal process	GO:0051240	1.3183e-13	101	HPSE,FCER1G,CAMP,LY96,GBP5,C5,IRF1,GAS6,IL15,MAPK14,SLITRK4,CCR1,TGM2,CD38,NOD2,OAS2,RASGRP1,LEF1,GPR109A,ITK,CYBB,IRF7,IFI16,GCH1,IL7R,RUNX3,IL23A,CHI3L1,TXK,DHX58,C3AR1,CD14,AXIN2,LRRK2,LCN2,ZC3HAV1,ORM1,TRIM6,TLR2,EIF2AK2,PRKCH,ABCA1,OAS1,GADD45G,IRAK3,NLRC4,B4GALT5,ETS1,TLR7,P2RX7,CD2,IL1B,AIM2,MMP8,KIAA0748,CCR3,RRAS,LRRN3,ZBP1,CD36,TLR5,BIN1,MEF2A,F2RL1,OAS3,RSAD2,CASP1,SMARCD3,LY9,LILRB4,S…
GO:BP	response to bacterium	GO:0009617	1.81274e-13	66	FCER1G,CAMP,CMPK2,LY96,MAPK14,SLAMF8,SLPI,GNLY,SELP,NOD2,OAS2,GCH1,IL7R,IL23A,DHX58,CD14,LCN2,HP,HIST1H2BK,TRIM6,TLR2,SOD2,PF4V1,ABCA1,OAS1,IRAK3,NLRC4,HIST1H2BC,CD96,IL1B,C4BPA,HIST2H2BE,NAIP,CD36,TLR5,CHMP5,F2RL1,OAS3,MS4A1,OCIAD2,MR1,CASP1,ISG15,RNASE3,ADM,DEFA1,CD274,JAK2,CCR7,LRG1,DEFA1B,TICAM2,HIST1H2BE,DEFA3,IFI44,FCAR,MIR21,C17orf87,GBP4,CD6,GBP2,CXCL10,ANXA3,TRIM5,GBP6,GRN
GO:BP	exocytosis	GO:0006887	1.9996e-13	74	CD177,GPR84,HPSE,FCER1G,CAMP,BST1,GAS6,MAPK14,CCR1,SERPING1,SLPI,FOLR3,SELP,FCGR3B,RASGRP1,CYBB,CHI3L1,C3AR1,CLEC4D,CD14,PLAUR,OSCAR,CEACAM1,LRRK2,LCN2,CTSA,HP,RNASE2,BLK,ORM1,TLR2,RAB24,SERPINA1,CEACAM3,HLA-C,MMP8,BST2,STX11,CD36,C17orf60,LHFPL2,OTOF,C19orf59,PTGDR,HK3,F2RL1,HSPA6,ITGA2B,CEACAM6,RNASE3,HLA-F,GYG1,DEFA1,LRG1,DEFA1B,TICAM2,Septin 5,TNFAIP2,NPC2,VEGFB,OLFM4,FCAR,Septin 4,MMP9,LGALS…
GO:BP	mononuclear cell differentiation	GO:1903131	3.61288e-13	49	FCER1G,CD79B,EOMES,IRF1,GAS6,IL15,SLAMF8,FBXO7,BCL11B,RASGRP1,LEF1,ITK,IRF7,IFI16,IL7R,RUNX3,IL23A,BATF2,MAFB,BLK,CD19,CTSL1,RPL22,TNFSF13B,CD2,IL1B,KIAA0748,CD8A,EBI2,F2RL1,ATM,MS4A1,ITM2A,RSAD2,MR1,LY9,LILRB4,SOCS1,CD79A,CD3D,CCR7,CD27,CD74,MIR21,ZAP70,CD3E,FCRL3,TCF7,FGL2
GO:BP	negative regulation of viral genome replication	GO:0045071	6.24183e-13	19	SLPI,OAS2,IFITM1,IFI16,ZC3HAV1,TRIM6,EIF2AK2,OAS1,BST2,PARP10,PLSCR1,OAS3,IFIT5,IFIT1,RSAD2,ISG15,MX1,IFITM3,OASL
GO:BP	positive regulation of defense response	GO:0031349	6.70707e-13	44	FCER1G,GBP5,IL15,TGM2,NOD2,RASGRP1,IFI35,IRF7,IFI16,IL23A,TXK,CLEC4D,LRRK2,PSMB9,TRIM6,TLR2,FYN,NLRC4,ETS1,TLR7,IL1B,AIM2,MMP8,ZBP1,PLSCR1,PARP9,F2RL1,NCR3,PSME2,HLA-F,PAK2,JAK2,CCR7,PSMB8,CREBBP,MIR21,FCN1,MUC1,LILRA5,FFAR2,TRIM5,OSM,SH2D1A,GRN
GO:BP	regulation of multicellular organismal process	GO:0051239	1.00485e-12	153	HPSE,FCER1G,CAMP,LY96,GBP5,C5,IRF1,GAS6,IL15,MAPK14,MYBPC3,SLITRK4,CCR1,SLAMF8,TGM2,CD38,TRIM21,SERPING1,NOD2,FBXO7,OAS2,RASGRP1,UBASH3A,LEF1,GPR109A,ITK,CYBB,IRF7,KREMEN1,GBP1,IFI16,GCH1,IL7R,RUNX3,IL23A,CHI3L1,TXK,DHX58,C3AR1,TRIB2,CD14,DHRS3,AXIN2,PLAUR,OSCAR,CEACAM1,LRRK2,LCN2,ZC3HAV1,MAFB,CTSL1,ORM1,TRIM6,TLR2,EIF2AK2,PRKCH,C12orf57,ABCA1,OAS1,GADD45G,IRAK3,NLRC4,B4GALT5,ETS1,CD96,TLR7,P2RX7…
GO:BP	positive regulation of signal transduction	GO:0009967	1.59555e-12	104	RBCK1,HPSE,LY96,C5,GAS6,MAPK14,CCR1,TGM2,TRIM21,GPR65,SELP,NOD2,RASGRP1,IFI35,IRF7,IL7R,IL23A,CHI3L1,TXK,DHX58,APOL3,CDH2,CD14,AXIN2,PLAUR,LRRK2,CYFIP2,MAP4K1,PSMB9,ATF3,ZC3HAV1,CD19,TRIM6,CASP4,TLR2,EIF2AK2,FYN,MLKL,PRKCH,GADD45G,WDFY1,DKFZp761P0423,MARCO,TLR7,IL1B,P2RY10,MMP8,KIAA0748,BST2,ZBP1,TRAT1,FAS,CD36,NR3C2,EBI2,TLR5,TIFA,TNFSF10,PARP14,PARP9,F2RL1,ATM,IFIT5,TRAF5,OCIAD2,RSAD2,SHISA5,CA…
GO:BP	secretion by cell	GO:0032940	2.47622e-12	92	CD177,GPR84,HPSE,FCER1G,CAMP,BST1,GAS6,MAPK14,CCR1,CD38,SERPING1,SLPI,FOLR3,SELP,MCTP1,FCGR3B,RASGRP1,GPR109A,CYBB,LY6E,ACSL4,CHI3L1,C3AR1,CLEC4D,CACNA1E,CD14,PLAUR,OSCAR,CEACAM1,LRRK2,LCN2,CTSA,HP,RNASE2,BLK,ORM1,TLR2,RAB24,ABCA1,SERPINA1,CEACAM3,HLA-C,IL1B,MMP8,BST2,STX11,CD36,C17orf60,LHFPL2,OTOF,C19orf59,PTGDR,HK3,F2RL1,IL1RN,RHBDF2,PASK,HSPA6,RSAD2,ITGA2B,CEACAM6,ITPR3,RNASE3,HLA-F,ADM,GYG1,…
GO:BP	export from cell	GO:0140352	4.89483e-12	94	CD177,GPR84,HPSE,FCER1G,CAMP,BST1,GAS6,MAPK14,CCR1,CD38,SERPING1,SLPI,FOLR3,SELP,MCTP1,FCGR3B,RASGRP1,GPR109A,CYBB,LY6E,ACSL4,CHI3L1,C3AR1,CLEC4D,CACNA1E,CD14,PLAUR,OSCAR,CEACAM1,LRRK2,LCN2,CTSA,HP,RNASE2,BLK,ORM1,TLR2,RAB24,ABCA1,SERPINA1,CEACAM3,HLA-C,IL1B,MMP8,BST2,STX11,CD36,C17orf60,LHFPL2,OTOF,C19orf59,PTGDR,HK3,F2RL1,IL1RN,RHBDF2,PASK,HSPA6,RSAD2,ITGA2B,CEACAM6,ITPR3,RNASE3,HLA-F,ADM,GYG1,…
GO:BP	intracellular signal transduction	GO:0035556	5.16107e-12	151	RBCK1,HPSE,LY96,BST1,C5,TXNDC12,GAS6,MAPK14,DUSP3,CCR1,TGM2,TRIM21,GPR65,POLB,SELP,NOD2,MCTP1,RASGRP1,ITK,IFI35,IRF7,IL2RB,GBP1,IFI16,FBXO6,IL23A,DYRK2,CHI3L1,DHX58,APOL3,CDH2,CD14,PLAUR,CEACAM1,LRRK2,SIPA1L2,MAP4K1,PSMB9,ATF3,ZC3HAV1,C11orf82,BLK,PIK3IP1,CD19,PDE7A,TRIM6,PEBP1,CASP4,TLR2,EIF2AK2,FYN,MLKL,PRKCH,SOD2,ABCA1,DGKA,GADD45G,DKFZp761P0423,IRAK3,MARCO,TLR7,P2RX7,IL1B,P2RY10,ADAP2,MMP8,CC…
GO:BP	lymphocyte differentiation	GO:0030098	6.49226e-12	44	FCER1G,CD79B,EOMES,IRF1,GAS6,IL15,SLAMF8,FBXO7,BCL11B,RASGRP1,LEF1,ITK,IL7R,RUNX3,IL23A,MAFB,CD19,CTSL1,RPL22,TNFSF13B,CD2,IL1B,KIAA0748,CD8A,EBI2,ATM,MS4A1,ITM2A,RSAD2,MR1,LY9,LILRB4,SOCS1,CD79A,CD3D,CCR7,CD27,CD74,MIR21,ZAP70,CD3E,FCRL3,TCF7,FGL2
GO:BP	positive regulation of cell communication	GO:0010647	6.51147e-12	110	RBCK1,HPSE,LY96,C5,GAS6,MAPK14,CCR1,TGM2,CD38,TRIM21,GPR65,SELP,NOD2,RASGRP1,GPR109A,IFI35,IRF7,IL7R,ACSL4,IL23A,CHI3L1,TXK,DHX58,APOL3,CDH2,CD14,AXIN2,PLAUR,LRRK2,CYFIP2,MAP4K1,PSMB9,ATF3,ZC3HAV1,BLK,CD19,TRIM6,CASP4,TLR2,EIF2AK2,FYN,MLKL,PRKCH,GADD45G,WDFY1,DKFZp761P0423,MARCO,TLR7,IL1B,P2RY10,MMP8,KIAA0748,D4S234E,BST2,ZBP1,TRAT1,FAS,CD36,NR3C2,EBI2,TLR5,TIFA,TNFSF10,PARP14,PARP9,F2RL1,ATM,IFI…
GO:BP	regulation of viral life cycle	GO:1903900	6.62349e-12	28	TRIM21,SLPI,LAMP3,OAS2,IFITM1,IFI16,LY6E,ZC3HAV1,TRIM6,EIF2AK2,OAS1,BST2,PARP10,PLSCR1,OAS3,IFIT5,IFIT1,RSAD2,ISG15,MX1,IFITM3,CD74,OASL,FCN1,TRIM22,PML,TRIM5,TRIM25
GO:BP	regulation of viral process	GO:0050792	7.74603e-12	31	TRIM21,SLPI,LAMP3,OAS2,IFITM1,IFI16,LY6E,ZC3HAV1,TRIM6,EIF2AK2,OAS1,BST2,SP100,PARP10,PLSCR1,OAS3,IFIT5,IFIT1,RSAD2,ISG15,MX1,IFITM3,STAT1,CD74,OASL,FCN1,TRIM22,DYNLT1,PML,TRIM5,TRIM25
GO:BP	positive regulation of signaling	GO:0023056	7.88421e-12	110	RBCK1,HPSE,LY96,C5,GAS6,MAPK14,CCR1,TGM2,CD38,TRIM21,GPR65,SELP,NOD2,RASGRP1,GPR109A,IFI35,IRF7,IL7R,ACSL4,IL23A,CHI3L1,TXK,DHX58,APOL3,CDH2,CD14,AXIN2,PLAUR,LRRK2,CYFIP2,MAP4K1,PSMB9,ATF3,ZC3HAV1,BLK,CD19,TRIM6,CASP4,TLR2,EIF2AK2,FYN,MLKL,PRKCH,GADD45G,WDFY1,DKFZp761P0423,MARCO,TLR7,IL1B,P2RY10,MMP8,KIAA0748,D4S234E,BST2,ZBP1,TRAT1,FAS,CD36,NR3C2,EBI2,TLR5,TIFA,TNFSF10,PARP14,PARP9,F2RL1,ATM,IFI…
GO:BP	positive regulation of gene expression	GO:0010628	1.54439e-11	84	HPSE,FCER1G,LY96,GBP5,C5,IRF1,GAS6,IL15,MAPK14,ID3,NOD2,LAMP3,OAS2,RASGRP1,LEF1,ITK,CYBB,IRF7,IFI16,IL7R,IL23A,CHI3L1,TXK,DHX58,C3AR1,CD14,AXIN2,LRRK2,LCN2,ATF3,ZC3HAV1,ORM1,ACTA2,TRIM6,TLR2,EIF2AK2,OAS1,KIF1B,NLRC4,ETS1,TLR7,P2RX7,CD2,IL1B,MOV10,AIM2,MMP8,ZBP1,CD36,TLR5,MEF2A,PLSCR1,F2RL1,ATM,OAS3,TRAF5,PASK,RSAD2,CASP1,LY9,ISG15,HLA-F,EPHX2,CD274,JAK2,STAT1,CCR7,TICAM2,BTN3A1,CREBBP,DDX58,CD74,…
GO:BP	lymphocyte activation	GO:0046649	2.49771e-11	64	FCER1G,CD79B,EOMES,BST1,IRF1,GAS6,IL15,DUSP3,SLAMF8,CD38,NOD2,FBXO7,BCL11B,RASGRP1,LEF1,ITK,IL7R,RUNX3,IL23A,CEACAM1,CD5,MAFB,BLK,CD19,CTSL1,FYN,RPL22,TNFSF13B,CD2,IL1B,KIAA0748,NBN,BST2,CD8A,CXCR5,EBI2,F2RL1,ATM,MS4A1,ITM2A,NCR3,RSAD2,MR1,LY9,LILRB4,SOCS1,CD79A,CD7,CD3D,HLA-F,PAK2,CD274,MICB,CCR7,CD27,BTN3A1,CD74,MIR21,ZAP70,CD6,CD3E,FCRL3,TCF7,FGL2
GO:BP	immune response-regulating cell surface receptor signaling pathway	GO:0002768	3.01235e-11	50	RBCK1,FCER1G,CD79B,DUSP3,CD38,SKAP1,UBASH3A,ITK,GBP1,TXK,C3AR1,CLEC4D,OSCAR,CEACAM1,CYFIP2,PSMB9,BLK,CD19,FCER1A,FYN,PRKCH,KIAA0748,TRAT1,PLEKHA1,CD247,PLSCR1,MS4A1,FYB,NCR3,LILRB4,PSME2,CD79A,CD3D,PAK2,MICB,CCR7,PSMB8,BTN3A1,CREBBP,BMX,FCGR1A,FCAR,ZAP70,CD3E,FCN1,MUC1,FCRL3,FFAR2,PVRIG,SH2D1A
GO:BP	cellular response to stimulus	GO:0051716	3.15221e-11	306	STAT4,CD177,RBCK1,GPR84,HPSE,FCER1G,MATK,CAMP,CMPK2,LY96,CD79B,GBP5,BST1,C5,TXNDC12,IRF1,GAS6,DAPP1,IL15,MAPK14,GPR109B,DUSP3,CCR1,SLAMF8,TGM2,CD38,TRIM21,ID3,GPR65,POLB,SKAP1,SELP,NOD2,MCTP1,FBXO7,FCGR3B,OAS2,RASGRP1,CETP,UBASH3A,LEF1,IFITM1,GPR109A,ITK,IFI35,CYBB,IRF7,IL2RB,KREMEN1,GBP1,IFI16,GCH1,IL7R,FBXO6,LY6E,IL23A,DYRK2,CHI3L1,TXK,DHX58,APOL3,IL11RA,C3AR1,CDH2,CLEC4D,CD14,DHRS3,AXIN2,PLAUR…
GO:BP	immune response-regulating signaling pathway	GO:0002764	3.79571e-11	50	RBCK1,FCER1G,CD79B,DUSP3,CD38,SKAP1,UBASH3A,ITK,GBP1,TXK,C3AR1,CLEC4D,OSCAR,CEACAM1,CYFIP2,PSMB9,BLK,CD19,FCER1A,FYN,PRKCH,KIAA0748,TRAT1,PLEKHA1,CD247,PLSCR1,MS4A1,FYB,NCR3,LILRB4,PSME2,CD79A,CD3D,PAK2,MICB,CCR7,PSMB8,BTN3A1,CREBBP,BMX,FCGR1A,FCAR,ZAP70,CD3E,FCN1,MUC1,FCRL3,FFAR2,PVRIG,SH2D1A
GO:BP	cellular response to chemical stimulus	GO:0070887	4.32037e-11	168	STAT4,RBCK1,FCER1G,CAMP,CMPK2,LY96,GBP5,BST1,C5,IRF1,GAS6,IL15,MAPK14,DUSP3,CCR1,SLAMF8,TGM2,TRIM21,ID3,NOD2,FBXO7,OAS2,LEF1,IFITM1,IFI35,CYBB,IRF7,IL2RB,GBP1,IFI16,GCH1,IL7R,LY6E,IL23A,CHI3L1,TXK,IL11RA,C3AR1,CD14,CEACAM1,LRRK2,LCN2,CYFIP2,LMNB1,MAP4K1,PSMB9,ATF3,HP,SORT1,CTSL1,TRIM6,CASP4,TLR2,EIF2AK2,FYN,GBP3,SOD2,PF4V1,ABCA1,OAS1,TMEM204,TNFSF13B,KIF1B,IRAK3,HLA-C,ETS1,KCNMB1,P2RX7,IL1B,AIM2,…
GO:BP	inflammatory response	GO:0006954	5.06514e-11	72	GPR84,LY96,GBP5,BST1,C5,IL15,MAPK14,CCR1,SLAMF8,TGM2,POLB,SELP,NOD2,RASGRP1,IFI35,CYBB,IFI16,IL23A,CHI3L1,APOL3,C3AR1,CD14,LRRK2,HP,ORM1,CASP4,TLR2,FYN,PF4V1,SERPINA1,NLRC4,CASP5,ETS1,CD96,TLR7,IL1B,AIM2,MMP8,NAIP,CCR3,ZBP1,CD36,TLR5,CD247,PLSCR1,PTGDR,F2RL1,ATM,IL1RN,RHBDF2,APOL2,NCR3,CASP1,LILRB4,ADM,JAK2,CCR7,TICAM2,PIK3AP1,FCGR1A,MIR21,CCRL2,MMP9,CD6,CXCL10,LILRA5,GPBAR1,FFAR2,OSM,KLRG1,GRN,T…
GO:BP	secretion	GO:0046903	5.10377e-11	95	CD177,GPR84,HPSE,FCER1G,CAMP,BST1,GAS6,MAPK14,CCR1,CD38,SERPING1,SLPI,FOLR3,SELP,MCTP1,FCGR3B,OAS2,RASGRP1,GPR109A,CYBB,LY6E,ACSL4,CHI3L1,C3AR1,CLEC4D,CACNA1E,CD14,PLAUR,OSCAR,CEACAM1,LRRK2,LCN2,CTSA,HP,RNASE2,BLK,SLC22A4,ORM1,TLR2,RAB24,ABCA1,SERPINA1,CEACAM3,HLA-C,IL1B,MMP8,BST2,STX11,CD36,C17orf60,LHFPL2,OTOF,C19orf59,PTGDR,HK3,F2RL1,IL1RN,RHBDF2,PASK,HSPA6,RSAD2,ITGA2B,CEACAM6,ITPR3,RNASE3,HL…
GO:BP	positive regulation of intracellular signal transduction	GO:1902533	9.60377e-11	76	RBCK1,HPSE,C5,GAS6,MAPK14,CCR1,TGM2,TRIM21,GPR65,SELP,NOD2,RASGRP1,IFI35,IL23A,CHI3L1,DHX58,APOL3,CDH2,CD14,LRRK2,MAP4K1,ZC3HAV1,CD19,TRIM6,TLR2,EIF2AK2,FYN,MLKL,GADD45G,DKFZp761P0423,MARCO,TLR7,IL1B,P2RY10,MMP8,BST2,TRAT1,CD36,NR3C2,EBI2,TIFA,TNFSF10,F2RL1,ATM,IFIT5,TRAF5,SHISA5,CASP1,ALPK1,RUNDC3A,JAK2,CCR7,TICAM2,CD27,STK3,PIK3AP1,VEGFB,CD74,OASL,MIR21,ZAP70,Septin 4,C17orf87,GADD45B,CD3E,DDX6…
GO:BP	immune response-activating cell surface receptor signaling pathway	GO:0002429	1.40062e-10	47	RBCK1,FCER1G,CD79B,DUSP3,CD38,SKAP1,UBASH3A,ITK,GBP1,TXK,C3AR1,CLEC4D,CEACAM1,CYFIP2,PSMB9,BLK,CD19,FYN,PRKCH,KIAA0748,TRAT1,PLEKHA1,CD247,PLSCR1,MS4A1,FYB,NCR3,LILRB4,PSME2,CD79A,CD3D,PAK2,MICB,CCR7,PSMB8,BTN3A1,CREBBP,BMX,FCGR1A,ZAP70,CD3E,FCN1,MUC1,FCRL3,FFAR2,PVRIG,SH2D1A
GO:BP	immune response-activating signal transduction	GO:0002757	1.40062e-10	47	RBCK1,FCER1G,CD79B,DUSP3,CD38,SKAP1,UBASH3A,ITK,GBP1,TXK,C3AR1,CLEC4D,CEACAM1,CYFIP2,PSMB9,BLK,CD19,FYN,PRKCH,KIAA0748,TRAT1,PLEKHA1,CD247,PLSCR1,MS4A1,FYB,NCR3,LILRB4,PSME2,CD79A,CD3D,PAK2,MICB,CCR7,PSMB8,BTN3A1,CREBBP,BMX,FCGR1A,ZAP70,CD3E,FCN1,MUC1,FCRL3,FFAR2,PVRIG,SH2D1A
GO:BP	pattern recognition receptor signaling pathway	GO:0002221	2.39713e-10	31	LY96,IRF1,NOD2,IFI35,IRF7,DHX58,CD14,ZC3HAV1,CTSL1,TLR2,OAS1,WDFY1,IRAK3,TLR7,CD36,TLR5,TIFA,F2RL1,OAS3,RSAD2,ALPK1,TICAM2,PIK3AP1,DDX58,OASL,C17orf87,IFIH1,DDX60,FCN1,FCRL3,FFAR2
GO:BP	positive regulation of biological process	GO:0048518	3.04965e-10	262	KCNJ15,STAT4,CD177,RBCK1,C2,HPSE,FCER1G,MATK,CAMP,LY96,CD79B,GBP5,EOMES,BST1,C5,IRF1,GAS6,IL15,MAPK14,SLITRK4,DUSP3,CCR1,TGM2,CD38,TRIM21,ID3,GPR65,SERPING1,SKAP1,SELP,LIMK2,NOD2,FBXO7,LAMP3,BCL11B,OAS2,RASGRP1,CETP,UBASH3A,LEF1,IFITM1,GPR109A,ITK,IFI35,CYBB,IRF7,IL2RB,GBP1,IFI16,GCH1,IL7R,RUNX3,KLF12,ACSL4,IL23A,DYRK2,CHI3L1,TXK,DHX58,APOL3,IL11RA,C3AR1,CDH2,CLEC4D,TRIB2,CD14,AXIN2,PLAUR,OSCAR,C…
GO:BP	regulation of signal transduction	GO:0009966	5.7114e-10	158	CD177,RBCK1,HPSE,LY96,BST1,C5,TXNDC12,IRF1,GAS6,MAPK14,DUSP3,CCR1,TGM2,TRIM21,GPR65,SELP,NOD2,RASGRP1,UBASH3A,LEF1,IFI35,IRF7,KREMEN1,GBP1,IL7R,LY6E,IL23A,DYRK2,CHI3L1,TXK,DHX58,APOL3,CDH2,CD14,DHRS3,AXIN2,PLAUR,CEACAM1,LRRK2,SIPA1L2,CYFIP2,MAP4K1,PSMB9,ATF3,ZC3HAV1,AES,C11orf82,BLK,PIK3IP1,CD19,TRIM6,PEBP1,CASP4,TLR2,EIF2AK2,FYN,MLKL,PRKCH,SOD2,ABCA1,OAS1,TMEM204,GADD45G,WDFY1,DKFZp761P0423,IRAK…
GO:BP	viral process	GO:0016032	6.00976e-10	72	RBCK1,GAS6,TRIM21,SLPI,LAMP3,OAS2,LEF1,IFITM1,IRF7,IL2RB,IFI16,LY6E,DHX58,TAP2,PSMB9,ZC3HAV1,CTSL1,TRIM6,EIF2AK2,FYN,MLKL,OAS1,RPL22,HLA-C,ASGR1,MOV10,CCR3,NBN,BST2,SP100,ZBP1,PARP10,BIN1,CHMP5,CD247,PLSCR1,PARP9,OAS3,RPL9,IFIT5,SP110,TAP1,IFIT1,RSAD2,STAT2,ISG15,DTX3L,PAK2,MX1,IFITM3,STAT1,MICB,Septin 6,PSMB8,CREBBP,DDX58,CD74,OASL,IFI27,ASGR2,IFIH1,FCN1,TRIM22,RPL13,RPL14,NMT2,DYNLT1,PML,TRIM5,…
GO:BP	regulation of cell communication	GO:0010646	6.22755e-10	171	CD177,RBCK1,HPSE,LY96,BST1,C5,TXNDC12,IRF1,GAS6,MAPK14,DUSP3,CCR1,TGM2,CD38,TRIM21,GPR65,SELP,NOD2,MCTP1,RASGRP1,UBASH3A,LEF1,GPR109A,IFI35,IRF7,KREMEN1,GBP1,IL7R,LY6E,ACSL4,IL23A,DYRK2,CHI3L1,TXK,DHX58,APOL3,CDH2,CACNA1E,CD14,DHRS3,AXIN2,PLAUR,CEACAM1,LRRK2,SIPA1L2,CYFIP2,MAP4K1,PSMB9,ATF3,ZC3HAV1,AES,C11orf82,BLK,PIK3IP1,CD19,TRIM6,PEBP1,CASP4,TLR2,EIF2AK2,FYN,MLKL,PRKCH,SOD2,ABCA1,OAS1,TMEM204…
GO:BP	regulation of signaling	GO:0023051	7.12606e-10	172	CD177,RBCK1,HPSE,LY96,BST1,C5,TXNDC12,IRF1,GAS6,MAPK14,DUSP3,CCR1,TGM2,CD38,TRIM21,GPR65,SELP,NOD2,MCTP1,RASGRP1,UBASH3A,LEF1,GPR109A,IFI35,IRF7,KREMEN1,GBP1,IL7R,LY6E,ACSL4,IL23A,DYRK2,CHI3L1,TXK,DHX58,APOL3,CDH2,CACNA1E,CD14,DHRS3,AXIN2,PLAUR,CEACAM1,LRRK2,SIPA1L2,CYFIP2,MAP4K1,PSMB9,ATF3,ZC3HAV1,AES,C11orf82,BLK,PIK3IP1,CD19,TRIM6,PEBP1,CASP4,TLR2,EIF2AK2,FYN,MLKL,PRKCH,SOD2,ABCA1,OAS1,TMEM204…
GO:BP	regulation of intracellular signal transduction	GO:1902531	1.474e-09	107	RBCK1,HPSE,BST1,C5,TXNDC12,GAS6,MAPK14,DUSP3,CCR1,TGM2,TRIM21,GPR65,SELP,NOD2,RASGRP1,IFI35,GBP1,IL23A,DYRK2,CHI3L1,DHX58,APOL3,CDH2,CD14,PLAUR,CEACAM1,LRRK2,SIPA1L2,MAP4K1,ATF3,ZC3HAV1,C11orf82,PIK3IP1,CD19,TRIM6,PEBP1,TLR2,EIF2AK2,FYN,MLKL,SOD2,ABCA1,GADD45G,DKFZp761P0423,IRAK3,MARCO,TLR7,P2RX7,IL1B,P2RY10,MMP8,RRAS,NBN,BST2,TRAT1,FAS,CD36,NR3C2,EBI2,PLEKHA1,TIFA,CDK5RAP2,TNFSF10,F2RL1,ATM,IFIT…
GO:BP	T cell differentiation	GO:0030217	1.55906e-09	33	FCER1G,EOMES,IRF1,IL15,BCL11B,RASGRP1,LEF1,ITK,IL7R,RUNX3,IL23A,MAFB,CTSL1,RPL22,CD2,IL1B,KIAA0748,CD8A,EBI2,RSAD2,MR1,LY9,LILRB4,SOCS1,CD3D,CCR7,CD27,CD74,MIR21,ZAP70,CD3E,TCF7,FGL2
GO:BP	T cell activation	GO:0042110	2.50851e-09	46	FCER1G,EOMES,IRF1,IL15,DUSP3,NOD2,BCL11B,RASGRP1,LEF1,ITK,IL7R,RUNX3,IL23A,CEACAM1,CD5,MAFB,CTSL1,FYN,RPL22,TNFSF13B,CD2,IL1B,KIAA0748,CD8A,EBI2,F2RL1,RSAD2,MR1,LY9,LILRB4,SOCS1,CD7,CD3D,PAK2,CD274,MICB,CCR7,CD27,BTN3A1,CD74,MIR21,ZAP70,CD6,CD3E,TCF7,FGL2
GO:BP	adaptive immune response	GO:0002250	2.70898e-09	57	C2,FCER1G,CD79B,EOMES,C5,IRF1,SERPING1,SKAP1,NOD2,LAMP3,RASGRP1,LEF1,ITK,IRF7,IL7R,IL23A,TXK,CLEC4D,CEACAM1,TAP2,CD19,CTSL1,FYN,TNFSF13B,HLA-C,IL1B,C4BPA,NBN,CD8A,C1QB,TRAT1,EBI2,CD247,TAP1,RSAD2,MR1,LY9,LILRB4,CD79A,CD7,CD3D,HLA-F,LILRA6,CD274,JAK2,MICB,CD27,BTN3A1,BMX,CD74,MIR21,ZAP70,BACH2,CD6,C1QC,CD3E,SH2D1A
GO:BP	vesicle-mediated transport	GO:0016192	2.83241e-09	118	CD177,C2,GPR84,HPSE,FCER1G,CAMP,VAMP5,BST1,GAS6,IL15,MAPK14,CCR1,TGM2,SERPING1,SLPI,FOLR3,SELP,NOD2,MCTP1,FCGR3B,RASGRP1,CYBB,IL2RB,CHI3L1,C3AR1,CDH2,APOB48R,CLEC4D,CD14,PLAUR,OSCAR,CEACAM1,LRRK2,LCN2,TAP2,CTSA,CYFIP2,CD5,HP,SORT1,RNASE2,BLK,CTSL1,ORM1,TLR2,RAB24,FYN,ABCA1,SERPINA1,KIF1B,CEACAM3,HLA-C,MARCO,ASGR1,IL1B,C4BPA,MMP8,D4S234E,BST2,STX11,CD36,C17orf60,LHFPL2,BIN1,CHMP5,OTOF,CD247,C19orf…
GO:BP	regulation of viral genome replication	GO:0045069	3.45498e-09	19	SLPI,OAS2,IFITM1,IFI16,ZC3HAV1,TRIM6,EIF2AK2,OAS1,BST2,PARP10,PLSCR1,OAS3,IFIT5,IFIT1,RSAD2,ISG15,MX1,IFITM3,OASL
GO:BP	negative regulation of immune system process	GO:0002683	1.00687e-08	51	GPR84,C5,IRF1,MAPK14,DUSP3,SLAMF8,TRIM21,SERPING1,NOD2,FBXO7,UBASH3A,GBP1,IFI16,IL7R,RUNX3,TRAFD1,DHX58,CEACAM1,MAFB,BLK,FYN,OAS1,IRAK3,CD96,C4BPA,BST2,C17orf60,CD247,PARP14,PTGDR,ATM,OAS3,RHBDF2,LILRB4,STAT2,SOCS1,ISG15,HLA-F,ADM,CD274,MICB,FCGR1A,CD74,MIR21,C1QC,FCRL3,GPBAR1,PVRIG,SH2D1A,GRN,FGL2
GO:BP	regulation of cell activation	GO:0050865	1.52648e-08	53	CD177,FCER1G,BST1,IRF1,GAS6,IL15,DUSP3,SLAMF8,CD38,SELP,NOD2,FBXO7,RASGRP1,LEF1,IL7R,RUNX3,IL23A,TXK,CLEC4D,CEACAM1,LRRK2,CD5,BLK,CD19,FYN,TNFSF13B,CD2,IL1B,MMP8,KIAA0748,EBI2,C17orf60,PLSCR1,F2RL1,ATM,LILRB4,SOCS1,HLA-F,PAK2,CD274,JAK2,CCR7,CD27,CD74,MIR21,ZAP70,CD6,CD3E,LILRA5,FCRL3,TCF7,GRN,FGL2
GO:BP	antigen receptor-mediated signaling pathway	GO:0050851	1.68622e-08	35	RBCK1,CD79B,DUSP3,CD38,SKAP1,UBASH3A,ITK,GBP1,TXK,CEACAM1,PSMB9,BLK,CD19,FYN,PRKCH,KIAA0748,TRAT1,PLEKHA1,CD247,MS4A1,FYB,LILRB4,PSME2,CD79A,CD3D,PAK2,CCR7,PSMB8,BTN3A1,BMX,ZAP70,CD3E,FCRL3,PVRIG,SH2D1A
GO:BP	response to lipopolysaccharide	GO:0032496	1.81429e-08	36	CAMP,CMPK2,LY96,MAPK14,SLPI,SELP,NOD2,GCH1,CD14,LCN2,TRIM6,TLR2,SOD2,PF4V1,ABCA1,IRAK3,CD96,IL1B,CD36,TLR5,CHMP5,CASP1,ADM,DEFA1,CD274,JAK2,CCR7,DEFA1B,TICAM2,DEFA3,FCAR,MIR21,C17orf87,CD6,CXCL10,TRIM5
GO:BP	negative regulation of innate immune response	GO:0045824	1.96377e-08	17	SLAMF8,TRIM21,SERPING1,IFI16,TRAFD1,DHX58,CEACAM1,OAS1,IRAK3,CD96,PARP14,OAS3,STAT2,ISG15,HLA-F,MIR21,GRN
GO:BP	regulation of response to cytokine stimulus	GO:0060759	3.76493e-08	27	RBCK1,GAS6,IRF7,TXK,AES,TRIM6,CASP4,TLR2,OAS1,IRAK3,ZBP1,PARP14,PARP9,F2RL1,IL1RN,OAS3,CASP1,STAT2,SOCS1,ISG15,JAK2,STAT1,TICAM2,DDX58,CD74,MIR21,IFIH1
GO:BP	positive regulation of innate immune response	GO:0045089	4.1997e-08	28	FCER1G,GBP5,NOD2,RASGRP1,IFI35,IRF7,IFI16,TXK,CLEC4D,PSMB9,TRIM6,FYN,NLRC4,AIM2,ZBP1,PLSCR1,PARP9,NCR3,PSME2,HLA-F,PAK2,PSMB8,CREBBP,FCN1,MUC1,FFAR2,TRIM5,SH2D1A
GO:BP	regulation of type I interferon production	GO:0032479	5.4239e-08	22	IRF1,TRIM21,OAS2,IRF7,IFI16,DHX58,CD14,ZC3HAV1,TLR2,OAS1,TLR7,ZBP1,OAS3,ISG15,UBE2L6,STAT1,CREBBP,DDX58,HERC5,MIR21,IFIH1,TRIM25
GO:BP	type I interferon production	GO:0032606	5.4239e-08	22	IRF1,TRIM21,OAS2,IRF7,IFI16,DHX58,CD14,ZC3HAV1,TLR2,OAS1,TLR7,ZBP1,OAS3,ISG15,UBE2L6,STAT1,CREBBP,DDX58,HERC5,MIR21,IFIH1,TRIM25
GO:BP	I-kappaB kinase/NF-kappaB signaling	GO:0007249	1.00359e-07	32	RBCK1,LY96,TGM2,TRIM21,NOD2,APOL3,CD14,ZC3HAV1,TRIM6,TLR2,FYN,TLR7,IL1B,BST2,CD36,TIFA,TNFSF10,F2RL1,IFIT5,TRAF5,SHISA5,CASP1,LILRB4,ALPK1,STAT1,CCR7,TICAM2,CD74,TRIM22,CXXC5,TRIM5,TRIM25
GO:BP	positive regulation of tumor necrosis factor production	GO:0032760	1.09561e-07	19	LY96,NOD2,OAS2,RASGRP1,CYBB,IL23A,CD14,LRRK2,ORM1,TLR2,OAS1,CD2,MMP8,CD36,OAS3,JAK2,DDX58,IFIH1,LILRA5
GO:BP	response to molecule of bacterial origin	GO:0002237	1.2028e-07	36	CAMP,CMPK2,LY96,MAPK14,SLPI,SELP,NOD2,GCH1,CD14,LCN2,TRIM6,TLR2,SOD2,PF4V1,ABCA1,IRAK3,CD96,IL1B,CD36,TLR5,CHMP5,CASP1,ADM,DEFA1,CD274,JAK2,CCR7,DEFA1B,TICAM2,DEFA3,FCAR,MIR21,C17orf87,CD6,CXCL10,TRIM5
GO:BP	defense response to bacterium	GO:0042742	1.78247e-07	35	FCER1G,CAMP,SLAMF8,SLPI,GNLY,SELP,NOD2,OAS2,IL7R,IL23A,LCN2,HP,HIST1H2BK,TLR2,OAS1,NLRC4,HIST1H2BC,HIST2H2BE,NAIP,CD36,TLR5,F2RL1,OAS3,MR1,ISG15,RNASE3,DEFA1,DEFA1B,HIST1H2BE,DEFA3,GBP4,GBP2,ANXA3,GBP6,GRN
GO:BP	positive regulation of I-kappaB kinase/NF-kappaB signaling	GO:0043123	1.88547e-07	25	RBCK1,TGM2,TRIM21,NOD2,APOL3,ZC3HAV1,TRIM6,FYN,BST2,CD36,TIFA,TNFSF10,F2RL1,IFIT5,TRAF5,SHISA5,CASP1,ALPK1,CCR7,TICAM2,CD74,TRIM22,CXXC5,TRIM5,TRIM25
GO:BP	positive regulation of tumor necrosis factor superfamily cytokine production	GO:1903557	2.22265e-07	19	LY96,NOD2,OAS2,RASGRP1,CYBB,IL23A,CD14,LRRK2,ORM1,TLR2,OAS1,CD2,MMP8,CD36,OAS3,JAK2,DDX58,IFIH1,LILRA5
GO:BP	cellular response to lipopolysaccharide	GO:0071222	2.36689e-07	26	CAMP,CMPK2,LY96,MAPK14,NOD2,CD14,LCN2,TLR2,PF4V1,ABCA1,IL1B,CD36,TLR5,CHMP5,CASP1,DEFA1,CD274,DEFA1B,TICAM2,DEFA3,FCAR,MIR21,C17orf87,CD6,CXCL10,TRIM5
GO:BP	viral genome replication	GO:0019079	2.46688e-07	21	GAS6,SLPI,OAS2,IFITM1,IFI16,ZC3HAV1,TRIM6,EIF2AK2,OAS1,BST2,PARP10,PLSCR1,OAS3,IFIT5,IFIT1,RSAD2,ISG15,MX1,IFITM3,OASL,IFI27
GO:BP	innate immune response in mucosa	GO:0002227	2.55759e-07	11	CAMP,NOD2,HIST1H2BK,RNASE2,HIST1H2BC,HIST2H2BE,RNASE3,DEFA1,DEFA1B,HIST1H2BE,DEFA3
GO:BP	apoptotic process	GO:0006915	2.8715e-07	105	RBCK1,LY96,TXNDC12,IRF1,GAS6,MAPK14,TGM2,CD38,ID3,GPR65,POLB,NOD2,LAMP3,BCL11B,LEF1,GPR109A,IRF7,IL2RB,MAL,KREMEN1,IFI16,IL7R,DYRK2,CHI3L1,EPB41L3,CD14,PLAUR,LRRK2,LCN2,CYFIP2,ATF3,CD5,SORT1,AES,C11orf82,BLK,CTSL1,CASP4,TLR2,EIF2AK2,FYN,PRKCH,SOD2,GADD45G,KIF1B,NLRC4,CASP5,ETS1,P2RX7,CD2,IL1B,AIM2,NAIP,D4S234E,NBN,SP100,ZBP1,FAS,BIN1,MEF2A,PLSCR1,TNFSF10,ATM,XAF1,TRAF5,CRIP1,SHISA5,CASP1,IFI6,E2F…
GO:BP	negative regulation of response to biotic stimulus	GO:0002832	3.1259e-07	19	SLAMF8,TRIM21,SERPING1,IFI16,TRAFD1,DHX58,CEACAM1,OAS1,IRAK3,CD96,PARP14,OAS3,STAT2,ISG15,HLA-F,MICB,MIR21,GRN,FGL2
GO:BP	biological regulation	GO:0065007	3.24483e-07	421	ERI1,KCNJ15,STAT4,CD177,RBCK1,C2,GPR84,HPSE,FCER1G,MATK,CAMP,LY96,CD79B,GBP5,EOMES,BST1,C5,SESTD1,ETV7,TXNDC12,IRF1,GAS6,DAPP1,IL15,MAPK14,GPR109B,MYBPC3,CYB561,SLITRK4,DUSP3,CCR1,SLAMF8,TGM2,CD38,TRIM21,ID3,GPR65,SERPING1,DMXL2,POLB,SLPI,ZNF540,SKAP1,SELP,LIMK2,NOD2,MCTP1,FBXO7,LAMP3,BCL11B,FCGR3B,OAS2,RASGRP1,CETP,UBASH3A,LEF1,IFITM1,GPR109A,ITK,IFI35,CYBB,IRF7,IL2RB,KREMEN1,GBP1,IFI16,GCH1,IL7…
GO:BP	regulation of leukocyte activation	GO:0002694	4.31916e-07	48	CD177,BST1,IRF1,GAS6,IL15,DUSP3,SLAMF8,CD38,NOD2,FBXO7,RASGRP1,LEF1,IL7R,RUNX3,IL23A,CLEC4D,CEACAM1,LRRK2,CD5,BLK,CD19,FYN,TNFSF13B,CD2,IL1B,MMP8,KIAA0748,EBI2,C17orf60,PLSCR1,F2RL1,ATM,LILRB4,SOCS1,HLA-F,PAK2,CD274,CCR7,CD27,CD74,MIR21,ZAP70,CD6,CD3E,FCRL3,TCF7,GRN,FGL2
GO:BP	regulation of pattern recognition receptor signaling pathway	GO:0062207	5.13656e-07	19	LY96,IRF1,NOD2,IFI35,IRF7,DHX58,CD14,ZC3HAV1,TLR2,WDFY1,IRAK3,CD36,TLR5,F2RL1,RSAD2,TICAM2,OASL,DDX60,FCRL3
GO:BP	response to interferon-alpha	GO:0035455	5.48866e-07	10	GAS6,LAMP3,IFITM1,EIF2AK2,OAS1,BST2,IFIT3,IFITM3,FCAR,IFIT2
GO:BP	regulation of immune effector process	GO:0002697	5.95009e-07	38	CD177,C2,C5,SLAMF8,SERPING1,NOD2,RASGRP1,IL7R,IL23A,DHX58,C3AR1,CEACAM1,BLK,CD19,TRIM6,IRAK3,CD96,IL1B,C4BPA,BST2,CD36,F2RL1,NCR3,RSAD2,MR1,LILRB4,HLA-F,DDX58,CD74,MIR21,C17orf87,C1QC,DDX60,FCRL3,FFAR2,SH2D1A,GRN,FGL2
GO:BP	viral life cycle	GO:0019058	7.28988e-07	36	GAS6,TRIM21,SLPI,LAMP3,OAS2,IFITM1,IFI16,LY6E,ZC3HAV1,CTSL1,TRIM6,EIF2AK2,OAS1,BST2,PARP10,CHMP5,PLSCR1,OAS3,IFIT5,IFIT1,RSAD2,ISG15,MX1,IFITM3,CD74,OASL,IFI27,FCN1,TRIM22,NMT2,DYNLT1,PML,TRIM5,HIST1H4H,TRIM25,HIST1H4C
GO:BP	regulation of hemopoiesis	GO:1903706	7.2991e-07	38	IRF1,GAS6,IL15,MAPK14,CCR1,SLAMF8,FBXO7,RASGRP1,LEF1,IRF7,IL7R,RUNX3,IL23A,CEACAM1,MAFB,ETS1,CD2,MOV10,KIAA0748,MYL9,ITGA2B,LILRB4,SOCS1,ISG15,HIST1H3D,STAT1,CD27,CREBBP,CD74,MIR21,ZAP70,TESC,C1QC,FCRL3,TCF7,HIST1H4H,HIST1H4C,FGL2
GO:BP	cell death	GO:0008219	7.4334e-07	115	RBCK1,LY96,TXNDC12,IRF1,GAS6,MAPK14,TGM2,CD38,ID3,GPR65,POLB,NOD2,FBXO7,LAMP3,BCL11B,LEF1,GPR109A,IRF7,IL2RB,MAL,KREMEN1,IFI16,IL7R,DYRK2,CHI3L1,EPB41L3,CD14,AXIN2,PLAUR,LRRK2,LCN2,CYFIP2,ATF3,CD5,HP,SORT1,AES,C11orf82,BLK,CTSL1,CASP4,TLR2,EIF2AK2,FYN,MLKL,PRKCH,SOD2,GADD45G,KIF1B,NLRC4,CASP5,ETS1,P2RX7,CD2,IL1B,AIM2,NAIP,D4S234E,NBN,SP100,ZBP1,FAS,CD36,BIN1,MEF2A,PLSCR1,TNFSF10,F2RL1,ATM,XAF1,CS…
GO:BP	positive regulation of cell activation	GO:0050867	8.35464e-07	38	CD177,BST1,GAS6,IL15,CD38,SELP,NOD2,RASGRP1,LEF1,IL7R,RUNX3,IL23A,CLEC4D,LRRK2,CD5,FYN,TNFSF13B,CD2,IL1B,MMP8,KIAA0748,EBI2,F2RL1,LILRB4,SOCS1,HLA-F,PAK2,CD274,JAK2,CCR7,CD27,CD74,MIR21,ZAP70,CD6,CD3E,LILRA5,FCRL3
GO:BP	response to interferon-beta	GO:0035456	9.34285e-07	11	IRF1,IFITM1,IFI16,TRIM6,OAS1,AIM2,BST2,PLSCR1,XAF1,IFITM3,STAT1
GO:BP	positive regulation of response to cytokine stimulus	GO:0060760	9.63201e-07	14	GAS6,IRF7,TXK,TRIM6,CASP4,TLR2,ZBP1,PARP14,PARP9,CASP1,TICAM2,DDX58,CD74,IFIH1
GO:BP	mucosal immune response	GO:0002385	9.8919e-07	12	CAMP,NOD2,HIST1H2BK,RNASE2,HIST1H2BC,HIST2H2BE,RNASE3,DEFA1,DEFA1B,HIST1H2BE,DEFA3,FFAR2
GO:BP	cellular response to molecule of bacterial origin	GO:0071219	1.051e-06	26	CAMP,CMPK2,LY96,MAPK14,NOD2,CD14,LCN2,TLR2,PF4V1,ABCA1,IL1B,CD36,TLR5,CHMP5,CASP1,DEFA1,CD274,DEFA1B,TICAM2,DEFA3,FCAR,MIR21,C17orf87,CD6,CXCL10,TRIM5
GO:BP	programmed cell death	GO:0012501	1.19978e-06	109	RBCK1,LY96,TXNDC12,IRF1,GAS6,MAPK14,TGM2,CD38,ID3,GPR65,POLB,NOD2,LAMP3,BCL11B,LEF1,GPR109A,IRF7,IL2RB,MAL,KREMEN1,IFI16,IL7R,DYRK2,CHI3L1,EPB41L3,CD14,PLAUR,LRRK2,LCN2,CYFIP2,ATF3,CD5,SORT1,AES,C11orf82,BLK,CTSL1,CASP4,TLR2,EIF2AK2,FYN,MLKL,PRKCH,SOD2,GADD45G,KIF1B,NLRC4,CASP5,ETS1,P2RX7,CD2,IL1B,AIM2,NAIP,D4S234E,NBN,SP100,ZBP1,FAS,BIN1,MEF2A,PLSCR1,TNFSF10,F2RL1,ATM,XAF1,CSTA,TRAF5,CRIP1,SHISA…
GO:BP	regulation of I-kappaB kinase/NF-kappaB signaling	GO:0043122	1.20055e-06	28	RBCK1,TGM2,TRIM21,NOD2,APOL3,ZC3HAV1,TRIM6,FYN,IL1B,BST2,CD36,TIFA,TNFSF10,F2RL1,IFIT5,TRAF5,SHISA5,CASP1,LILRB4,ALPK1,STAT1,CCR7,TICAM2,CD74,TRIM22,CXXC5,TRIM5,TRIM25
GO:BP	T cell receptor signaling pathway	GO:0050852	1.26526e-06	25	RBCK1,DUSP3,SKAP1,UBASH3A,ITK,GBP1,TXK,CEACAM1,PSMB9,FYN,KIAA0748,TRAT1,CD247,FYB,LILRB4,PSME2,CD3D,PAK2,CCR7,PSMB8,BTN3A1,ZAP70,CD3E,PVRIG,SH2D1A
GO:BP	regulation of biological process	GO:0050789	1.70741e-06	402	ERI1,KCNJ15,STAT4,CD177,RBCK1,C2,GPR84,HPSE,FCER1G,MATK,CAMP,LY96,CD79B,GBP5,EOMES,BST1,C5,SESTD1,ETV7,TXNDC12,IRF1,GAS6,DAPP1,IL15,MAPK14,GPR109B,MYBPC3,SLITRK4,DUSP3,CCR1,SLAMF8,TGM2,CD38,TRIM21,ID3,GPR65,SERPING1,POLB,SLPI,ZNF540,SKAP1,SELP,LIMK2,NOD2,MCTP1,FBXO7,LAMP3,BCL11B,FCGR3B,OAS2,RASGRP1,CETP,UBASH3A,LEF1,IFITM1,GPR109A,ITK,IFI35,CYBB,IRF7,IL2RB,KREMEN1,GBP1,IFI16,GCH1,IL7R,FBXO6,LACTB…
GO:BP	response to chemical	GO:0042221	2.84349e-06	197	STAT4,RBCK1,C2,FCER1G,CAMP,CMPK2,LY96,GBP5,BST1,C5,IRF1,GAS6,IL15,MAPK14,DUSP3,CCR1,SLAMF8,TGM2,CD38,TRIM21,ID3,POLB,SLPI,SELP,NOD2,FBXO7,LAMP3,BCL11B,OAS2,LEF1,IFITM1,IFI35,CYBB,IRF7,IL2RB,GBP1,IFI16,GCH1,IL7R,FBXO6,RUNX3,AFF3,LY6E,ACSL4,IL23A,CHI3L1,TXK,IL11RA,C3AR1,CD14,PLAUR,CEACAM1,LRRK2,LCN2,CYFIP2,LMNB1,MAP4K1,PSMB9,ATF3,HP,SORT1,RNASE2,AES,CTSL1,TRIM6,CASP4,TLR2,EIF2AK2,FYN,GBP3,SOD2,PF4V…
GO:BP	organ or tissue specific immune response	GO:0002251	3.50247e-06	12	CAMP,NOD2,HIST1H2BK,RNASE2,HIST1H2BC,HIST2H2BE,RNASE3,DEFA1,DEFA1B,HIST1H2BE,DEFA3,FFAR2
GO:BP	positive regulation of type I interferon production	GO:0032481	3.72537e-06	16	IRF1,OAS2,IRF7,IFI16,DHX58,CD14,ZC3HAV1,TLR2,OAS1,TLR7,ZBP1,OAS3,STAT1,CREBBP,DDX58,IFIH1
GO:BP	regulation of cytokine-mediated signaling pathway	GO:0001959	7.84446e-06	23	RBCK1,GAS6,IRF7,TXK,TRIM6,CASP4,OAS1,IRAK3,ZBP1,PARP14,PARP9,F2RL1,IL1RN,OAS3,CASP1,STAT2,SOCS1,ISG15,JAK2,STAT1,TICAM2,CD74,MIR21
GO:BP	positive regulation of cellular process	GO:0048522	7.90313e-06	227	KCNJ15,STAT4,CD177,RBCK1,C2,HPSE,FCER1G,MATK,CAMP,LY96,GBP5,EOMES,BST1,C5,IRF1,GAS6,IL15,MAPK14,SLITRK4,DUSP3,CCR1,TGM2,CD38,TRIM21,ID3,GPR65,SKAP1,SELP,LIMK2,NOD2,FBXO7,BCL11B,RASGRP1,LEF1,IFITM1,GPR109A,IFI35,IRF7,IL2RB,IFI16,IL7R,RUNX3,KLF12,ACSL4,IL23A,DYRK2,CHI3L1,TXK,DHX58,APOL3,IL11RA,C3AR1,CDH2,CLEC4D,TRIB2,CD14,AXIN2,PLAUR,CEACAM1,PRIC285,LRRK2,LCN2,CYFIP2,ZNF827,MAP4K1,PSMB9,ATF3,CD5,ZC…
GO:BP	defense response to Gram-positive bacterium	GO:0050830	8.14259e-06	17	CAMP,NOD2,IL7R,HIST1H2BK,TLR2,HIST1H2BC,HIST2H2BE,CD36,MR1,RNASE3,DEFA1,DEFA1B,HIST1H2BE,DEFA3,GBP4,GBP2,GBP6
GO:BP	apoptotic signaling pathway	GO:0097190	8.32275e-06	45	RBCK1,LY96,TXNDC12,CD38,POLB,IFI16,DYRK2,CD14,PLAUR,LRRK2,ATF3,CD5,SORT1,C11orf82,CASP4,FYN,SOD2,CASP5,P2RX7,IL1B,NBN,SP100,FAS,TNFSF10,ATM,CRIP1,SHISA5,CASP1,IFI6,E2F2,PAK2,JAK2,TICAM2,CD27,STK3,TNFRSF25,CD74,MIR21,IFI27,Septin 4,MMP9,CD3E,MUC1,PML,MAZ
GO:BP	response to lipid	GO:0033993	1.01608e-05	60	CAMP,CMPK2,LY96,IL15,MAPK14,CD38,ID3,SLPI,SELP,NOD2,LEF1,CYBB,GCH1,CD14,LCN2,MAP4K1,TRIM6,TLR2,SOD2,PF4V1,ABCA1,IRAK3,ETS1,CD96,KCNMB1,IL1B,SP100,CD36,NR3C2,TLR5,CHMP5,ATM,IL1RN,CASP1,HIST1H3D,ADM,DEFA1,LBH,CD274,JAK2,MICB,CCR7,DEFA1B,TICAM2,DEFA3,FCAR,MIR21,C17orf87,TESC,GRAMD1B,CD6,CXCL10,FOXO1,GPBAR1,ANXA3,FFAR2,TRIM5,HIST1H4H,TRIM25,HIST1H4C
GO:BP	cellular response to biotic stimulus	GO:0071216	1.11783e-05	26	CAMP,CMPK2,LY96,MAPK14,NOD2,CD14,LCN2,TLR2,PF4V1,ABCA1,IL1B,CD36,TLR5,CHMP5,CASP1,DEFA1,CD274,DEFA1B,TICAM2,DEFA3,FCAR,MIR21,C17orf87,CD6,CXCL10,TRIM5
GO:BP	regulation of antigen receptor-mediated signaling pathway	GO:0050854	1.16211e-05	14	DUSP3,UBASH3A,GBP1,CEACAM1,BLK,CD19,PRKCH,KIAA0748,TRAT1,LILRB4,CCR7,FCRL3,PVRIG,SH2D1A
GO:BP	regulation of toll-like receptor signaling pathway	GO:0034121	1.28241e-05	15	LY96,IRF1,NOD2,IFI35,IRF7,CD14,TLR2,WDFY1,IRAK3,CD36,TLR5,F2RL1,RSAD2,TICAM2,FCRL3
GO:BP	negative regulation of biological process	GO:0048519	1.31813e-05	226	ERI1,RBCK1,GPR84,LY96,EOMES,C5,SESTD1,ETV7,TXNDC12,IRF1,GAS6,IL15,MAPK14,DUSP3,CCR1,SLAMF8,CD38,TRIM21,ID3,SERPING1,SLPI,ZNF540,LIMK2,NOD2,MCTP1,FBXO7,LAMP3,BCL11B,OAS2,CETP,UBASH3A,LEF1,IFITM1,GPR109A,IFI35,IRF7,IL2RB,KREMEN1,GBP1,IFI16,IL7R,FBXO6,RUNX3,LY6E,KLF12,ACSL4,TRAFD1,IL23A,DYRK2,DHX58,CDH2,TRIB2,CD14,DHRS3,AXIN2,PLAUR,CEACAM1,PRIC285,LRRK2,CTSA,PSMB9,ATF3,ZC3HAV1,H2AFJ,HP,SORT1,MAFB,AE…
GO:BP	positive regulation of leukocyte cell-cell adhesion	GO:1903039	1.33116e-05	26	IL15,SKAP1,SELP,NOD2,RASGRP1,LEF1,IL7R,RUNX3,IL23A,CD5,FYN,TNFSF13B,ETS1,IL1B,KIAA0748,LILRB4,SOCS1,PAK2,CD274,CCR7,CD27,CD74,MIR21,ZAP70,CD6,CD3E
GO:BP	positive regulation of leukocyte activation	GO:0002696	1.7201e-05	35	CD177,BST1,GAS6,IL15,CD38,NOD2,RASGRP1,LEF1,IL7R,RUNX3,IL23A,CLEC4D,LRRK2,CD5,FYN,TNFSF13B,CD2,IL1B,MMP8,KIAA0748,EBI2,F2RL1,LILRB4,SOCS1,HLA-F,PAK2,CD274,CCR7,CD27,CD74,MIR21,ZAP70,CD6,CD3E,FCRL3
GO:BP	regulation of defense response to virus	GO:0050688	2.10135e-05	14	IL15,IL23A,DHX58,TRIM6,AIM2,PARP9,IFIT1,DTX3L,STAT1,MICB,DDX58,HERC5,PML,FGL2
GO:BP	regulation of lymphocyte activation	GO:0051249	2.476e-05	40	BST1,IRF1,GAS6,IL15,DUSP3,SLAMF8,CD38,NOD2,FBXO7,RASGRP1,LEF1,IL7R,RUNX3,IL23A,CEACAM1,CD5,BLK,CD19,FYN,TNFSF13B,CD2,IL1B,KIAA0748,EBI2,ATM,LILRB4,SOCS1,HLA-F,PAK2,CD274,CCR7,CD27,CD74,MIR21,ZAP70,CD6,CD3E,FCRL3,TCF7,FGL2
GO:BP	positive regulation of cell-cell adhesion	GO:0022409	2.49042e-05	28	IL15,SKAP1,SELP,NOD2,RASGRP1,LEF1,IL7R,RUNX3,IL23A,PLAUR,CD5,FYN,TNFSF13B,ETS1,IL1B,KIAA0748,CEACAM6,LILRB4,SOCS1,PAK2,CD274,CCR7,CD27,CD74,MIR21,ZAP70,CD6,CD3E
GO:BP	positive regulation of interferon-beta production	GO:0032728	2.70313e-05	11	IRF1,OAS2,IRF7,DHX58,ZC3HAV1,TLR2,OAS1,TLR7,OAS3,DDX58,IFIH1
GO:BP	regulation of tumor necrosis factor superfamily cytokine production	GO:1903555	2.92731e-05	22	LY96,GAS6,NOD2,OAS2,RASGRP1,CYBB,IL23A,CD14,LRRK2,ORM1,TLR2,OAS1,IRAK3,CD2,MMP8,CD36,OAS3,CD274,JAK2,DDX58,IFIH1,LILRA5
GO:BP	tumor necrosis factor superfamily cytokine production	GO:0071706	2.92731e-05	22	LY96,GAS6,NOD2,OAS2,RASGRP1,CYBB,IL23A,CD14,LRRK2,ORM1,TLR2,OAS1,IRAK3,CD2,MMP8,CD36,OAS3,CD274,JAK2,DDX58,IFIH1,LILRA5
GO:BP	positive regulation of interleukin-8 production	GO:0032757	4.01415e-05	13	NOD2,CHI3L1,CD14,TLR2,TLR7,CD2,IL1B,TLR5,F2RL1,DDX58,CD74,FCN1,FFAR2
GO:BP	regulation of cell-cell adhesion	GO:0022407	4.40617e-05	36	IRF1,IL15,MAPK14,DUSP3,SKAP1,SELP,NOD2,RASGRP1,LEF1,IL7R,RUNX3,IL23A,PLAUR,CEACAM1,CD5,BLK,FYN,TNFSF13B,ETS1,IL1B,KIAA0748,IL1RN,CEACAM6,LILRB4,SOCS1,PAK2,CD274,JAK2,CCR7,CD27,CD74,MIR21,ZAP70,CD6,CD3E,FGL2
GO:BP	negative regulation of immune response	GO:0050777	5.44986e-05	32	GPR84,MAPK14,SLAMF8,TRIM21,SERPING1,NOD2,IFI16,IL7R,TRAFD1,DHX58,CEACAM1,FYN,OAS1,IRAK3,CD96,C4BPA,CD247,PARP14,PTGDR,OAS3,RHBDF2,LILRB4,STAT2,ISG15,HLA-F,ADM,MICB,FCGR1A,MIR21,GPBAR1,GRN,FGL2
GO:BP	regulation of interferon-gamma production	GO:0032649	6.03604e-05	17	GAS6,NOD2,RASGRP1,IL23A,TXK,CD14,CD96,TLR7,CD2,IL1B,F2RL1,LILRB4,ISG15,CD274,CCR7,BTN3A1,CD3E
GO:BP	positive regulation of pattern recognition receptor signaling pathway	GO:0062208	6.07993e-05	11	IFI35,DHX58,ZC3HAV1,TLR2,WDFY1,TLR5,F2RL1,RSAD2,TICAM2,OASL,DDX60
GO:BP	interferon-gamma production	GO:0032609	6.88168e-05	17	GAS6,NOD2,RASGRP1,IL23A,TXK,CD14,CD96,TLR7,CD2,IL1B,F2RL1,LILRB4,ISG15,CD274,CCR7,BTN3A1,CD3E
GO:BP	leukocyte cell-cell adhesion	GO:0007159	7.01135e-05	32	CD177,IRF1,IL15,DUSP3,SKAP1,SELP,NOD2,RASGRP1,LEF1,IL7R,RUNX3,IL23A,CEACAM1,CD5,FYN,TNFSF13B,ETS1,IL1B,KIAA0748,LILRB4,SOCS1,PAK2,CD274,CCR7,CD27,CD74,MIR21,ZAP70,SELL,CD6,CD3E,FGL2
GO:BP	cellular response to virus	GO:0098586	7.46403e-05	14	MAPK14,IRF7,DHX58,ZC3HAV1,TRIM6,OAS1,OAS3,IFI6,DDX58,OASL,MIR21,IFIH1,DDX60,CXCL10
GO:BP	toll-like receptor signaling pathway	GO:0002224	7.94134e-05	20	LY96,IRF1,NOD2,IFI35,IRF7,CD14,CTSL1,TLR2,OAS1,WDFY1,IRAK3,TLR7,CD36,TLR5,F2RL1,RSAD2,TICAM2,PIK3AP1,C17orf87,FCRL3
GO:BP	regulation of leukocyte cell-cell adhesion	GO:1903037	8.60628e-05	30	IRF1,IL15,DUSP3,SKAP1,SELP,NOD2,RASGRP1,LEF1,IL7R,RUNX3,IL23A,CEACAM1,CD5,FYN,TNFSF13B,ETS1,IL1B,KIAA0748,LILRB4,SOCS1,PAK2,CD274,CCR7,CD27,CD74,MIR21,ZAP70,CD6,CD3E,FGL2
GO:BP	regulation of tumor necrosis factor production	GO:0032680	8.80729e-05	21	LY96,GAS6,NOD2,OAS2,RASGRP1,CYBB,IL23A,CD14,LRRK2,ORM1,TLR2,OAS1,IRAK3,CD2,MMP8,CD36,OAS3,JAK2,DDX58,IFIH1,LILRA5
GO:BP	tumor necrosis factor production	GO:0032640	8.80729e-05	21	LY96,GAS6,NOD2,OAS2,RASGRP1,CYBB,IL23A,CD14,LRRK2,ORM1,TLR2,OAS1,IRAK3,CD2,MMP8,CD36,OAS3,JAK2,DDX58,IFIH1,LILRA5
GO:BP	positive regulation of cell adhesion	GO:0045785	9.01736e-05	35	IL15,TGM2,SKAP1,SELP,NOD2,RASGRP1,LEF1,IL7R,RUNX3,IL23A,PLAUR,CD5,FYN,TNFSF13B,ETS1,IL1B,KIAA0748,RRAS,CD36,SPOCK2,ATM,CEACAM6,LILRB4,SOCS1,PAK2,CD274,JAK2,CCR7,CD27,CD74,OLFM4,MIR21,ZAP70,CD6,CD3E
GO:BP	cellular response to lipid	GO:0071396	0.000103052	43	CAMP,CMPK2,LY96,IL15,MAPK14,ID3,NOD2,LEF1,CD14,LCN2,MAP4K1,TLR2,PF4V1,ABCA1,KCNMB1,IL1B,CD36,NR3C2,TLR5,CHMP5,ATM,CASP1,HIST1H3D,DEFA1,LBH,CD274,JAK2,DEFA1B,TICAM2,DEFA3,FCAR,MIR21,C17orf87,TESC,GRAMD1B,CD6,CXCL10,FOXO1,GPBAR1,FFAR2,TRIM5,HIST1H4H,HIST1H4C
GO:BP	regulation of multicellular organismal development	GO:2000026	0.000116769	77	HPSE,CAMP,C5,IRF1,GAS6,IL15,MAPK14,SLITRK4,CCR1,SLAMF8,TGM2,FBXO7,OAS2,RASGRP1,LEF1,CYBB,IRF7,IL7R,RUNX3,IL23A,CHI3L1,C3AR1,AXIN2,CEACAM1,MAFB,CTSL1,TLR2,PRKCH,B4GALT5,ETS1,P2RX7,CD2,IL1B,MOV10,KIAA0748,CCR3,RRAS,LRRN3,SP100,BIN1,EDG1,MYL9,ITGA2B,SMARCD3,E2F2,LILRB4,SOCS1,ISG15,HIST1H3D,ADM,STAT1,FAM101B,LRG1,ECGF1,CD27,CREBBP,VEGFB,CD74,MIR21,HOPX,ZAP70,WARS,MMP9,TESC,KIAA1598,C1QC,CXCL10,FCRL3,…
GO:BP	regulation of lymphocyte differentiation	GO:0045619	0.000117677	21	IRF1,GAS6,IL15,SLAMF8,FBXO7,RASGRP1,LEF1,IL7R,RUNX3,IL23A,CD2,KIAA0748,LILRB4,SOCS1,CD27,CD74,MIR21,ZAP70,FCRL3,TCF7,FGL2
GO:BP	regulation of leukocyte differentiation	GO:1902105	0.000131123	27	IRF1,GAS6,IL15,CCR1,SLAMF8,FBXO7,RASGRP1,LEF1,IRF7,IL7R,RUNX3,IL23A,CEACAM1,MAFB,CD2,KIAA0748,LILRB4,SOCS1,CD27,CD74,MIR21,ZAP70,TESC,C1QC,FCRL3,TCF7,FGL2
GO:BP	regulation of cytokine production involved in immune response	GO:0002718	0.000144876	15	NOD2,TRIM6,IRAK3,CD96,IL1B,BST2,CD36,F2RL1,RSAD2,LILRB4,HLA-F,DDX58,CD74,C17orf87,FFAR2
GO:BP	cytokine production involved in immune response	GO:0002367	0.000144876	15	NOD2,TRIM6,IRAK3,CD96,IL1B,BST2,CD36,F2RL1,RSAD2,LILRB4,HLA-F,DDX58,CD74,C17orf87,FFAR2
GO:BP	regulation of cellular process	GO:0050794	0.000160568	379	KCNJ15,STAT4,CD177,RBCK1,C2,GPR84,HPSE,FCER1G,MATK,CAMP,LY96,CD79B,GBP5,EOMES,BST1,C5,SESTD1,ETV7,TXNDC12,IRF1,GAS6,DAPP1,IL15,MAPK14,GPR109B,MYBPC3,SLITRK4,DUSP3,CCR1,SLAMF8,TGM2,CD38,TRIM21,ID3,GPR65,SERPING1,POLB,SLPI,ZNF540,SKAP1,SELP,LIMK2,NOD2,MCTP1,FBXO7,LAMP3,BCL11B,FCGR3B,OAS2,RASGRP1,CETP,UBASH3A,LEF1,IFITM1,GPR109A,ITK,IFI35,CYBB,IRF7,IL2RB,KREMEN1,GBP1,IFI16,GCH1,IL7R,FBXO6,RUNX3,AFF3…
GO:BP	positive regulation of T cell activation	GO:0050870	0.000170175	23	IL15,NOD2,RASGRP1,LEF1,IL7R,RUNX3,IL23A,CD5,FYN,TNFSF13B,IL1B,KIAA0748,LILRB4,SOCS1,PAK2,CD274,CCR7,CD27,CD74,MIR21,ZAP70,CD6,CD3E
GO:BP	alpha-beta T cell activation	GO:0046631	0.000218696	19	EOMES,IRF1,IL15,BCL11B,LEF1,ITK,RUNX3,IL23A,CTSL1,RPL22,EBI2,RSAD2,LY9,LILRB4,SOCS1,CD274,MIR21,ZAP70,CD3E
GO:BP	positive regulation of inflammatory response	GO:0050729	0.000233582	18	IL15,TGM2,IFI35,IL23A,LRRK2,TLR2,ETS1,TLR7,IL1B,MMP8,ZBP1,JAK2,CCR7,MIR21,LILRA5,FFAR2,OSM,GRN
GO:BP	regulation of interleukin-1 production	GO:0032652	0.000236887	17	GBP5,GAS6,NOD2,IFI16,CEACAM1,ORM1,NLRC4,P2RX7,AIM2,CD36,F2RL1,CASP1,LILRB4,JAK2,CCR7,LILRA5,PML
GO:BP	interleukin-1 production	GO:0032612	0.000236887	17	GBP5,GAS6,NOD2,IFI16,CEACAM1,ORM1,NLRC4,P2RX7,AIM2,CD36,F2RL1,CASP1,LILRB4,JAK2,CCR7,LILRA5,PML
GO:BP	positive regulation of interleukin-1 beta production	GO:0032731	0.000251187	12	GBP5,NOD2,IFI16,ORM1,NLRC4,P2RX7,AIM2,CD36,F2RL1,CASP1,JAK2,LILRA5
GO:BP	positive regulation of cytokine-mediated signaling pathway	GO:0001961	0.00025427	11	GAS6,IRF7,TXK,TRIM6,CASP4,ZBP1,PARP14,PARP9,CASP1,TICAM2,CD74
GO:BP	alpha-beta T cell differentiation	GO:0046632	0.000254531	16	EOMES,IRF1,BCL11B,LEF1,ITK,RUNX3,IL23A,CTSL1,RPL22,EBI2,RSAD2,LY9,LILRB4,SOCS1,MIR21,ZAP70
GO:BP	regulation of cell adhesion	GO:0030155	0.000287285	48	BST1,IRF1,IL15,MAPK14,DUSP3,TGM2,SKAP1,SELP,NOD2,RASGRP1,LEF1,GBP1,IL7R,RUNX3,IL23A,PLAUR,CEACAM1,CD5,BLK,FYN,TNFSF13B,ETS1,IL1B,KIAA0748,RRAS,CD36,SPOCK2,ATM,IL1RN,EDG1,CEACAM6,LILRB4,SOCS1,PAK2,CD274,JAK2,CCR7,CD27,CD74,OLFM4,MIR21,ZAP70,TESC,CD6,CD3E,MUC1,PML,FGL2
GO:BP	regulation of T cell activation	GO:0050863	0.000302624	29	IRF1,IL15,DUSP3,NOD2,RASGRP1,LEF1,IL7R,RUNX3,IL23A,CEACAM1,CD5,FYN,TNFSF13B,CD2,IL1B,KIAA0748,LILRB4,SOCS1,PAK2,CD274,CCR7,CD27,CD74,MIR21,ZAP70,CD6,CD3E,TCF7,FGL2
GO:BP	regulation of T cell receptor signaling pathway	GO:0050856	0.000341294	10	DUSP3,UBASH3A,GBP1,CEACAM1,KIAA0748,TRAT1,LILRB4,CCR7,PVRIG,SH2D1A
GO:BP	leukocyte proliferation	GO:0070661	0.000433966	28	BST1,IRF1,IL15,CD38,RASGRP1,LEF1,IL7R,IL23A,BLK,CD19,FYN,TNFSF13B,IL1B,BST2,EBI2,F2RL1,ATM,MS4A1,LILRB4,CD79A,CD274,BTN3A1,CD74,MIR21,ZAP70,CD6,CD3E,FCRL3
GO:BP	regulation of defense response to virus by host	GO:0050691	0.000554979	10	IL15,IL23A,TRIM6,AIM2,PARP9,DTX3L,STAT1,MICB,DDX58,PML
GO:BP	response to tumor necrosis factor	GO:0034612	0.000593403	28	RBCK1,CAMP,GAS6,MAPK14,GBP1,GCH1,AFF3,CHI3L1,CD14,LCN2,PSMB9,CASP4,GBP3,TNFSF13B,AIM2,FAS,NUB1,F2RL1,TRAF5,CASP1,PSME2,JAK2,STAT1,PSMB8,CD27,TNFRSF25,FCAR,GBP2
GO:BP	myeloid cell differentiation	GO:0030099	0.00063524	33	IL15,MAPK14,CCR1,LEF1,IRF7,IFI16,IL23A,BATF2,OSCAR,CEACAM1,MAFB,TLR2,ETS1,MOV10,EBI2,F2RL1,ALAS2,MYL9,ITGA2B,LILRB4,ISG15,HIST1H3D,JAK2,STAT1,CCR7,CREBBP,CD74,MMP9,TESC,C1QC,PML,HIST1H4H,HIST1H4C
GO:BP	positive regulation of macromolecule metabolic process	GO:0010604	0.000679949	147	STAT4,RBCK1,HPSE,FCER1G,CAMP,LY96,GBP5,EOMES,C5,IRF1,GAS6,IL15,MAPK14,CD38,TRIM21,ID3,SKAP1,LIMK2,NOD2,LAMP3,BCL11B,OAS2,RASGRP1,LEF1,ITK,CYBB,IRF7,IFI16,IL7R,RUNX3,KLF12,IL23A,DYRK2,CHI3L1,TXK,DHX58,C3AR1,TRIB2,CD14,AXIN2,PLAUR,PRIC285,LRRK2,LCN2,CYFIP2,ZNF827,MAP4K1,ATF3,ZC3HAV1,MAFB,NPAT,ZNF438,ORM1,ACTA2,TRIM6,TLR2,EIF2AK2,FYN,MLKL,OAS1,GADD45G,KIF1B,NLRC4,ETS1,MARCO,TLR7,P2RX7,CD2,IL1B,MOV10…
GO:BP	regulation of cell differentiation	GO:0045595	0.000693204	83	IRF1,GAS6,IL15,MAPK14,CCR1,SLAMF8,TGM2,ID3,FBXO7,BCL11B,RASGRP1,CETP,LEF1,IFITM1,IRF7,GBP1,IL7R,RUNX3,IL23A,CDH2,TRIB2,AXIN2,CEACAM1,LRRK2,PSMB9,SORT1,MAFB,CTSL1,TRIM6,TLR2,EIF2AK2,PRKCH,SOD2,ABCA1,ETS1,CD2,IL1B,MOV10,KIAA0748,RRAS,CD36,SPOCK2,BIN1,MEF2A,CDK5RAP2,MYL9,ITGA2B,SMARCD3,LILRB4,SOCS1,PSME2,ISG15,HIST1H3D,ADM,LBH,JAK2,STAT1,FAM101B,PSMB8,CD27,STK3,CREBBP,CD74,OLFM4,MIR21,HOPX,ZAP70,MMP…
GO:BP	regulation of viral entry into host cell	GO:0046596	0.000700326	10	TRIM21,IFITM1,LY6E,TRIM6,IFITM3,CD74,FCN1,TRIM22,TRIM5,TRIM25
GO:BP	lymphocyte proliferation	GO:0046651	0.000729392	26	BST1,IRF1,IL15,CD38,RASGRP1,LEF1,IL7R,IL23A,BLK,CD19,FYN,TNFSF13B,IL1B,EBI2,ATM,MS4A1,LILRB4,CD79A,CD274,BTN3A1,CD74,MIR21,ZAP70,CD6,CD3E,FCRL3
GO:BP	mononuclear cell proliferation	GO:0032943	0.000887027	26	BST1,IRF1,IL15,CD38,RASGRP1,LEF1,IL7R,IL23A,BLK,CD19,FYN,TNFSF13B,IL1B,EBI2,ATM,MS4A1,LILRB4,CD79A,CD274,BTN3A1,CD74,MIR21,ZAP70,CD6,CD3E,FCRL3
GO:BP	antimicrobial humoral immune response mediated by antimicrobial peptide	GO:0061844	0.000907721	13	CAMP,GNLY,NOD2,HIST1H2BK,PF4V1,HIST1H2BC,HIST2H2BE,RNASE3,DEFA1,DEFA1B,HIST1H2BE,DEFA3,CXCL10
GO:BP	regulation of interleukin-1 beta production	GO:0032651	0.000929296	15	GBP5,NOD2,IFI16,ORM1,NLRC4,P2RX7,AIM2,CD36,F2RL1,CASP1,LILRB4,JAK2,CCR7,LILRA5,PML
GO:BP	interleukin-1 beta production	GO:0032611	0.000929296	15	GBP5,NOD2,IFI16,ORM1,NLRC4,P2RX7,AIM2,CD36,F2RL1,CASP1,LILRB4,JAK2,CCR7,LILRA5,PML
GO:BP	positive regulation of NIK/NF-kappaB signaling	GO:1901224	0.00103652	12	RBCK1,NOD2,IFI35,IL23A,CD14,TLR2,EIF2AK2,TLR7,IL1B,MMP8,NR3C2,CD27
GO:BP	regulation of interferon-beta production	GO:0032648	0.0010516	11	IRF1,OAS2,IRF7,DHX58,ZC3HAV1,TLR2,OAS1,TLR7,OAS3,DDX58,IFIH1
GO:BP	interferon-beta production	GO:0032608	0.0010516	11	IRF1,OAS2,IRF7,DHX58,ZC3HAV1,TLR2,OAS1,TLR7,OAS3,DDX58,IFIH1
GO:BP	humoral immune response	GO:0006959	0.00108768	30	C2,CAMP,BST1,C5,SERPING1,SLPI,GNLY,NOD2,C3AR1,LCN2,HIST1H2BK,CD19,PF4V1,HIST1H2BC,IL1B,C4BPA,HIST2H2BE,C1QB,EBI2,MS4A1,RNASE3,DEFA1,CCR7,DEFA1B,HIST1H2BE,DEFA3,C1QC,FCN1,CXCL10,SH2D1A
GO:BP	positive regulation of lymphocyte activation	GO:0051251	0.00133676	29	BST1,GAS6,IL15,CD38,NOD2,RASGRP1,LEF1,IL7R,RUNX3,IL23A,CD5,FYN,TNFSF13B,IL1B,KIAA0748,EBI2,LILRB4,SOCS1,HLA-F,PAK2,CD274,CCR7,CD27,CD74,MIR21,ZAP70,CD6,CD3E,FCRL3
GO:BP	positive regulation of chemokine production	GO:0032722	0.00143062	12	C5,NOD2,TLR2,EIF2AK2,OAS1,TLR7,IL1B,F2RL1,OAS3,TICAM2,CD74,FFAR2
GO:BP	positive regulation of interleukin-1 production	GO:0032732	0.00167356	12	GBP5,NOD2,IFI16,ORM1,NLRC4,P2RX7,AIM2,CD36,F2RL1,CASP1,JAK2,LILRA5
GO:BP	positive regulation of metabolic process	GO:0009893	0.00173079	155	STAT4,CD177,RBCK1,HPSE,FCER1G,CAMP,LY96,GBP5,EOMES,C5,IRF1,GAS6,IL15,MAPK14,CD38,TRIM21,ID3,SKAP1,LIMK2,NOD2,FBXO7,LAMP3,BCL11B,OAS2,RASGRP1,LEF1,ITK,CYBB,IRF7,IFI16,IL7R,RUNX3,KLF12,IL23A,DYRK2,CHI3L1,TXK,DHX58,C3AR1,TRIB2,CD14,AXIN2,PLAUR,PRIC285,LRRK2,LCN2,CYFIP2,ZNF827,MAP4K1,ATF3,ZC3HAV1,MAFB,NPAT,CD19,ZNF438,ORM1,ACTA2,TRIM6,TLR2,EIF2AK2,FYN,MLKL,SOD2,OAS1,GADD45G,KIF1B,NLRC4,ETS1,MARCO,TLR…
GO:BP	regulation of phagocytosis	GO:0050764	0.00183086	14	C2,FCER1G,GAS6,IL15,TGM2,NOD2,IL2RB,TLR2,IL1B,CD36,PLSCR1,F2RL1,MFGE8,DYSF
GO:BP	blood coagulation	GO:0007596	0.00183292	28	CD177,HPSE,FCER1G,IRF1,GAS6,MAPK14,SERPING1,SELP,TXK,PLAUR,CEACAM1,BLK,FYN,PRKCH,PF4V1,DGKA,SERPINA1,P2RX7,CD36,PLSCR1,F2RL1,MYL9,ITGA2B,ITPR3,TREML1,HIST1H3D,GP6,JAK2
GO:BP	regulation of MAPK cascade	GO:0043408	0.00191812	45	C5,GAS6,MAPK14,DUSP3,CCR1,NOD2,RASGRP1,GBP1,CHI3L1,CDH2,CEACAM1,LRRK2,MAP4K1,ATF3,PEBP1,EIF2AK2,MLKL,GADD45G,IRAK3,MARCO,P2RX7,IL1B,MMP8,RRAS,FAS,CD36,EBI2,F2RL1,TRAF5,LILRB4,LBH,CCR7,CD27,STK3,VEGFB,CD74,MIR21,C17orf87,GADD45B,LILRA5,FOXO1,FCRL3,GPBAR1,TRIM5,OSM
GO:BP	B cell proliferation	GO:0042100	0.00207164	14	BST1,CD38,RASGRP1,LEF1,IL7R,BLK,CD19,TNFSF13B,EBI2,ATM,MS4A1,CD79A,CD74,FCRL3
GO:BP	regulation of interleukin-12 production	GO:0032655	0.00215314	11	IRF1,MAPK14,NOD2,IL23A,TLR2,IRAK3,CD36,CCR7,MIR21,C17orf87,LILRA5
GO:BP	antibacterial humoral response	GO:0019731	0.00215314	11	CAMP,SLPI,NOD2,HIST1H2BK,HIST1H2BC,HIST2H2BE,RNASE3,DEFA1,DEFA1B,HIST1H2BE,DEFA3
GO:BP	interleukin-12 production	GO:0032615	0.00215314	11	IRF1,MAPK14,NOD2,IL23A,TLR2,IRAK3,CD36,CCR7,MIR21,C17orf87,LILRA5
GO:BP	hemostasis	GO:0007599	0.00229714	28	CD177,HPSE,FCER1G,IRF1,GAS6,MAPK14,SERPING1,SELP,TXK,PLAUR,CEACAM1,BLK,FYN,PRKCH,PF4V1,DGKA,SERPINA1,P2RX7,CD36,PLSCR1,F2RL1,MYL9,ITGA2B,ITPR3,TREML1,HIST1H3D,GP6,JAK2
GO:BP	coagulation	GO:0050817	0.00271409	28	CD177,HPSE,FCER1G,IRF1,GAS6,MAPK14,SERPING1,SELP,TXK,PLAUR,CEACAM1,BLK,FYN,PRKCH,PF4V1,DGKA,SERPINA1,P2RX7,CD36,PLSCR1,F2RL1,MYL9,ITGA2B,ITPR3,TREML1,HIST1H3D,GP6,JAK2
GO:BP	myeloid leukocyte differentiation	GO:0002573	0.00284772	21	IL15,MAPK14,CCR1,LEF1,IRF7,IFI16,IL23A,BATF2,OSCAR,CEACAM1,MAFB,TLR2,EBI2,F2RL1,LILRB4,CCR7,CD74,MMP9,TESC,C1QC,PML
GO:BP	modulation by symbiont of entry into host	GO:0052372	0.00302337	10	TRIM21,IFITM1,LY6E,TRIM6,IFITM3,CD74,FCN1,TRIM22,TRIM5,TRIM25
GO:BP	T cell selection	GO:0045058	0.00302337	10	IL15,BCL11B,IL23A,CTSL1,LY9,CD3D,CCR7,CD74,ZAP70,CD3E
GO:BP	establishment of localization	GO:0051234	0.00316982	200	TMEM144,KCNJ15,CD177,C2,GPR84,HPSE,FCER1G,CAMP,VAMP5,BST1,SESTD1,GAS6,IL15,MAPK14,MYBPC3,CCR1,TGM2,CD38,SERPING1,SLPI,FOLR3,SELP,LIMK2,NOD2,MCTP1,FBXO7,LAMP3,FCGR3B,OAS2,RASGRP1,CETP,GPR109A,CYBB,IL2RB,SLC6A12,LY6E,ACSL4,CHI3L1,APOL3,C3AR1,CDH2,APOB48R,CLEC4D,CACNA1E,CD14,PLAUR,OSCAR,CEACAM1,LRRK2,LCN2,TAP2,CTSA,CYFIP2,FLVCR2,PSMB9,CD5,HP,SORT1,RNASE2,BLK,CD19,SLC22A4,CTSL1,ORM1,TLR2,RAB24,FYN,AB…
GO:BP	positive regulation of cytokine production involved in immune response	GO:0002720	0.0035492	11	NOD2,TRIM6,IL1B,CD36,F2RL1,RSAD2,HLA-F,DDX58,CD74,C17orf87,FFAR2
GO:BP	establishment of localization in cell	GO:0051649	0.00361514	118	CD177,GPR84,HPSE,FCER1G,CAMP,BST1,GAS6,MAPK14,MYBPC3,SERPING1,SLPI,FOLR3,SELP,LIMK2,MCTP1,FBXO7,FCGR3B,RASGRP1,CYBB,SLC6A12,CHI3L1,C3AR1,CDH2,CLEC4D,CD14,PLAUR,OSCAR,CEACAM1,LRRK2,LCN2,TAP2,CTSA,HP,SORT1,RNASE2,BLK,CD19,ORM1,TLR2,RAB24,FYN,ABCA1,SERPINA1,RPL22,KIF1B,CEACAM3,HLA-C,P2RX7,IL1B,MMP8,D4S234E,BST2,SP100,STX11,CD36,C17orf60,LHFPL2,BIN1,CHMP5,OTOF,C19orf59,CDK5RAP2,DKFZp761E198,PTGDR,HK3…
GO:BP	negative regulation of cytokine production	GO:0001818	0.00374326	29	GAS6,NOD2,LEF1,GBP1,IL23A,DHX58,TRIB2,CEACAM1,ORM1,OAS1,IRAK3,CD96,MMP8,BST2,F2RL1,OAS3,LILRB4,ISG15,HLA-F,UBE2L6,CD274,CCR7,DDX58,HERC5,MIR21,IFIH1,LILRA5,PML,TRIM25
GO:BP	positive regulation of lymphocyte differentiation	GO:0045621	0.00375524	14	GAS6,IL15,RASGRP1,LEF1,IL7R,RUNX3,IL23A,KIAA0748,LILRB4,SOCS1,CD27,CD74,MIR21,ZAP70
GO:BP	regulation of T cell differentiation	GO:0045580	0.00383	17	IRF1,IL15,RASGRP1,LEF1,IL7R,RUNX3,IL23A,CD2,KIAA0748,LILRB4,SOCS1,CD27,CD74,MIR21,ZAP70,TCF7,FGL2
GO:BP	transport	GO:0006810	0.00389135	195	TMEM144,KCNJ15,CD177,C2,GPR84,HPSE,FCER1G,CAMP,VAMP5,BST1,SESTD1,GAS6,IL15,MAPK14,MYBPC3,CCR1,TGM2,CD38,SERPING1,SLPI,FOLR3,SELP,NOD2,MCTP1,FBXO7,FCGR3B,OAS2,RASGRP1,CETP,GPR109A,CYBB,IL2RB,SLC6A12,LY6E,ACSL4,CHI3L1,APOL3,C3AR1,CDH2,APOB48R,CLEC4D,CACNA1E,CD14,PLAUR,OSCAR,CEACAM1,LRRK2,LCN2,TAP2,CTSA,CYFIP2,FLVCR2,PSMB9,CD5,HP,SORT1,RNASE2,BLK,CD19,SLC22A4,CTSL1,ORM1,TLR2,RAB24,FYN,ABCA1,SERPINA1…
GO:BP	negative regulation of antigen receptor-mediated signaling pathway	GO:0050858	0.00389452	8	DUSP3,UBASH3A,GBP1,CEACAM1,LILRB4,FCRL3,PVRIG,SH2D1A
GO:BP	T cell differentiation in thymus	GO:0033077	0.00406083	12	BCL11B,RASGRP1,IL7R,MAFB,IL1B,KIAA0748,MR1,CD3D,CCR7,CD74,ZAP70,CD3E
GO:BP	regulation of inflammatory response	GO:0050727	0.00415629	37	GPR84,BST1,IL15,MAPK14,SLAMF8,TGM2,NOD2,IFI35,IL23A,LRRK2,CASP4,TLR2,FYN,CASP5,ETS1,TLR7,IL1B,MMP8,ZBP1,CD247,PTGDR,ATM,RHBDF2,CASP1,ADM,JAK2,CCR7,PIK3AP1,FCGR1A,MIR21,MMP9,LILRA5,GPBAR1,FFAR2,OSM,GRN,TNFAIP6
GO:BP	adaptive immune response based on somatic recombination of immune receptors built from immunoglobulin superfamily domains	GO:0002460	0.00419101	28	C2,FCER1G,C5,SERPING1,NOD2,LEF1,IRF7,IL7R,IL23A,CEACAM1,CD19,TNFSF13B,IL1B,C4BPA,NBN,CD8A,C1QB,RSAD2,MR1,LY9,LILRB4,HLA-F,CD274,CD27,CD74,MIR21,BACH2,C1QC
GO:BP	negative regulation of immune effector process	GO:0002698	0.00421117	14	SLAMF8,SERPING1,NOD2,IL7R,CEACAM1,IRAK3,CD96,C4BPA,BST2,LILRB4,HLA-F,FCRL3,GRN,FGL2
GO:BP	cellular defense response	GO:0006968	0.00438723	10	LY96,GNLY,ITK,CCR3,TRAT1,FAIM3,CD300C,LGALS3BP,KLRG1,SH2D1A
GO:BP	interleukin-27-mediated signaling pathway	GO:0070106	0.00457753	6	OAS2,OAS1,MX1,JAK2,STAT1,OASL
GO:BP	regulation of biological process involved in symbiotic interaction	GO:0043903	0.00466783	12	TRIM21,IFITM1,LY6E,TRIM6,F2RL1,IFITM3,CD74,FCN1,TRIM22,PML,TRIM5,TRIM25
GO:BP	positive regulation of immune effector process	GO:0002699	0.00471441	21	CD177,NOD2,RASGRP1,IL23A,DHX58,BLK,TRIM6,IL1B,CD36,F2RL1,NCR3,RSAD2,MR1,HLA-F,DDX58,CD74,MIR21,C17orf87,DDX60,FFAR2,SH2D1A
GO:BP	leukocyte apoptotic process	GO:0071887	0.00471589	14	GAS6,NOD2,GPR109A,IRF7,IL7R,BLK,CTSL1,FAS,INDO,CD274,CCR7,CD27,CD74,FCAR
GO:BP	negative regulation of T cell receptor signaling pathway	GO:0050860	0.00522417	7	DUSP3,UBASH3A,GBP1,CEACAM1,LILRB4,PVRIG,SH2D1A
GO:BP	antigen processing and presentation of exogenous peptide antigen via MHC class I	GO:0042590	0.0053536	12	FCER1G,CYBB,TAP2,PSMB9,HLA-C,CD36,IFI30,TAP1,PSME2,HLA-F,PSMB8,FCGR1A
GO:BP	regulation of developmental process	GO:0050793	0.00549203	112	HPSE,CAMP,C5,IRF1,GAS6,IL15,MAPK14,SLITRK4,CCR1,SLAMF8,TGM2,ID3,FBXO7,BCL11B,OAS2,RASGRP1,CETP,LEF1,IFITM1,CYBB,IRF7,KREMEN1,GBP1,IL7R,RUNX3,IL23A,CHI3L1,EPB41L3,C3AR1,CDH2,TRIB2,AXIN2,CEACAM1,LRRK2,PSMB9,SORT1,MAFB,CTSL1,TRIM6,TLR2,EIF2AK2,FYN,PRKCH,SOD2,ABCA1,TNFSF13B,DKFZp761P0423,B4GALT5,ETS1,P2RX7,CD2,IL1B,MOV10,KIAA0748,CCR3,RRAS,LRRN3,SP100,CD36,SPOCK2,BIN1,MEF2A,CDK5RAP2,EDG1,MYL9,ITGA2B,…
GO:BP	regulation of leukocyte mediated immunity	GO:0002703	0.00570526	20	CD177,NOD2,RASGRP1,IL7R,IL23A,CEACAM1,BLK,CD96,IL1B,C4BPA,BST2,F2RL1,NCR3,RSAD2,MR1,LILRB4,HLA-F,DDX58,C17orf87,SH2D1A
GO:BP	regulation of endopeptidase activity	GO:0052548	0.00577747	31	C5,GAS6,SERPING1,SLPI,LAMP3,IFI16,PLAUR,CYFIP2,PSMB9,PEBP1,FYN,SERPINA1,NLRC4,AIM2,NAIP,BST2,FAS,SPOCK2,BIN1,TNFSF10,CSTA,CASP1,IFI6,PSME2,PAK2,JAK2,PSMB8,CD27,MIR21,MMP9,PML
GO:BP	positive regulation of defense response to virus by host	GO:0002230	0.00652365	8	IL23A,TRIM6,AIM2,PARP9,DTX3L,STAT1,DDX58,PML
GO:BP	localization	GO:0051179	0.00673332	245	TMEM144,KCNJ15,CD177,C2,GPR84,HPSE,FCER1G,CAMP,PSTPIP2,VAMP5,GBP5,BST1,C5,SESTD1,GAS6,IL15,MAPK14,MYBPC3,DUSP3,CCR1,SLAMF8,TGM2,CD38,TRIM21,SERPING1,SLPI,FOLR3,SKAP1,SELP,LIMK2,NOD2,MCTP1,FBXO7,LAMP3,BCL11B,FCGR3B,OAS2,RASGRP1,CETP,LEF1,IFITM1,GPR109A,CYBB,IL2RB,MAL,GBP1,SLC6A12,LY6E,ACSL4,CHI3L1,EPB41L3,APOL3,C3AR1,CDH2,APOB48R,CLEC4D,CACNA1E,CD14,AXIN2,PLAUR,OSCAR,CEACAM1,LRRK2,LCN2,TAP2,CTSA,C…
GO:BP	activation of innate immune response	GO:0002218	0.00709941	16	FCER1G,IFI16,CLEC4D,PSMB9,FYN,NLRC4,AIM2,ZBP1,PSME2,PAK2,PSMB8,CREBBP,FCN1,MUC1,FFAR2,TRIM5
GO:BP	leukocyte migration	GO:0050900	0.00779606	34	CD177,FCER1G,BST1,C5,GAS6,CCR1,SLAMF8,SELP,NOD2,C3AR1,CEACAM1,FYN,PF4V1,CEACAM3,CD2,CXCR5,EBI2,F2RL1,EDG1,ITGA2B,CEACAM6,GP6,DEFA1,CCR7,DEFA1B,SLC7A6,VEGFB,CD74,ZAP70,MMP9,SELL,CXCL10,FFAR2,CEACAM8
GO:BP	regulation of leukocyte apoptotic process	GO:2000106	0.00797402	12	GAS6,NOD2,GPR109A,IRF7,IL7R,BLK,INDO,CD274,CCR7,CD27,CD74,FCAR
GO:BP	regulation of peptidase activity	GO:0052547	0.00826169	32	C5,GAS6,SERPING1,SLPI,LAMP3,IFI16,PLAUR,CYFIP2,PSMB9,PEBP1,FYN,SERPINA1,NLRC4,AIM2,NAIP,BST2,FAS,SPOCK2,BIN1,TNFSF10,CSTA,CASP1,IFI6,PSME2,PAK2,JAK2,PSMB8,CD27,MIR21,MMP9,PML,GRN
GO:BP	toll-like receptor 4 signaling pathway	GO:0034142	0.00868653	9	LY96,IFI35,CD14,OAS1,WDFY1,F2RL1,TICAM2,PIK3AP1,C17orf87
GO:BP	antigen processing and presentation of peptide antigen via MHC class I	GO:0002474	0.0094426	13	FCER1G,CYBB,TAP2,PSMB9,HLA-C,CD36,IFI30,TAP1,MR1,PSME2,HLA-F,PSMB8,FCGR1A
GO:BP	cytoplasmic pattern recognition receptor signaling pathway in response to virus	GO:0039528	0.0105254	8	IRF7,DHX58,ZC3HAV1,OAS3,DDX58,OASL,IFIH1,DDX60
GO:BP	regulation of chemokine production	GO:0032642	0.01058	13	C5,NOD2,TLR2,EIF2AK2,OAS1,TLR7,IL1B,F2RL1,OAS3,LILRB4,TICAM2,CD74,FFAR2
GO:BP	negative regulation of multicellular organismal process	GO:0051241	0.0116364	60	IRF1,GAS6,IL15,CCR1,SLAMF8,CD38,SERPING1,NOD2,FBXO7,LEF1,KREMEN1,GBP1,RUNX3,IL23A,DHX58,TRIB2,PLAUR,CEACAM1,MAFB,ORM1,TLR2,OAS1,IRAK3,CD96,P2RX7,IL1B,MMP8,BST2,SP100,BIN1,F2RL1,OAS3,E2F2,LILRB4,SOCS1,ISG15,HLA-F,UBE2L6,ADM,ALDH1A1,CD274,JAK2,STAT1,FAM101B,CCR7,STK3,DDX58,HERC5,CD74,MIR21,IFIH1,C1QC,CXCL10,LILRA5,FOXO1,DYNLT1,PML,TRIM25,GRN,FGL2
GO:BP	positive regulation of interferon-gamma production	GO:0032729	0.0117814	11	RASGRP1,IL23A,TXK,CD14,TLR7,CD2,IL1B,F2RL1,ISG15,BTN3A1,CD3E
GO:BP	chemokine production	GO:0032602	0.0118369	13	C5,NOD2,TLR2,EIF2AK2,OAS1,TLR7,IL1B,F2RL1,OAS3,LILRB4,TICAM2,CD74,FFAR2
GO:BP	MAPK cascade	GO:0000165	0.012141	52	C5,GAS6,MAPK14,DUSP3,CCR1,NOD2,RASGRP1,IL2RB,GBP1,CHI3L1,CDH2,CEACAM1,LRRK2,MAP4K1,PSMB9,ATF3,PEBP1,EIF2AK2,FYN,MLKL,GADD45G,IRAK3,MARCO,P2RX7,IL1B,MMP8,RRAS,FAS,CD36,EBI2,MEF2A,F2RL1,TRAF5,LILRB4,PSME2,LBH,JAK2,CCR7,PSMB8,CD27,STK3,VEGFB,CD74,MIR21,C17orf87,GADD45B,LILRA5,FOXO1,FCRL3,GPBAR1,TRIM5,OSM
GO:BP	biological process involved in interaction with host	GO:0051701	0.0129308	21	GAS6,TRIM21,IFITM1,LY6E,CTSL1,TRIM6,TLR2,EIF2AK2,MLKL,PLSCR1,IFIT1,DEFA1,IFITM3,DEFA1B,CD74,FCN1,TRIM22,DYNLT1,PML,TRIM5,TRIM25
GO:BP	MyD88-dependent toll-like receptor signaling pathway	GO:0002755	0.0132025	8	LY96,IRF1,IRF7,CD14,TLR2,IRAK3,CD36,TLR5
GO:BP	pyroptosis	GO:0070269	0.0158004	6	CASP4,NLRC4,AIM2,NAIP,ZBP1,CASP1
GO:BP	leukocyte chemotaxis	GO:0030595	0.0161626	20	FCER1G,BST1,C5,GAS6,CCR1,SLAMF8,NOD2,C3AR1,PF4V1,CXCR5,EBI2,F2RL1,EDG1,DEFA1,CCR7,DEFA1B,VEGFB,CD74,CXCL10,FFAR2
GO:BP	MDA-5 signaling pathway	GO:0039530	0.0163868	5	IRF7,DHX58,OAS3,IFIH1,DDX60
GO:BP	regulation of interleukin-8 production	GO:0032677	0.0164356	13	NOD2,CHI3L1,CD14,TLR2,TLR7,CD2,IL1B,TLR5,F2RL1,DDX58,CD74,FCN1,FFAR2
GO:BP	interleukin-8 production	GO:0032637	0.0164356	13	NOD2,CHI3L1,CD14,TLR2,TLR7,CD2,IL1B,TLR5,F2RL1,DDX58,CD74,FCN1,FFAR2
GO:BP	regulation of interleukin-10 production	GO:0032653	0.0165925	10	NOD2,IL23A,TRIB2,TLR2,MMP8,F2RL1,LILRB4,ISG15,CD274,LILRA5
GO:BP	interleukin-10 production	GO:0032613	0.0165925	10	NOD2,IL23A,TRIB2,TLR2,MMP8,F2RL1,LILRB4,ISG15,CD274,LILRA5
GO:BP	cellular response to tumor necrosis factor	GO:0071356	0.0168349	24	RBCK1,CAMP,GAS6,MAPK14,GBP1,CHI3L1,LCN2,PSMB9,CASP4,GBP3,TNFSF13B,AIM2,FAS,F2RL1,TRAF5,CASP1,PSME2,JAK2,STAT1,PSMB8,CD27,TNFRSF25,FCAR,GBP2
GO:BP	negative regulation of viral life cycle	GO:1903901	0.0171646	7	IFITM1,LY6E,BST2,IFITM3,FCN1,TRIM5,TRIM25
GO:BP	positive regulation of toll-like receptor signaling pathway	GO:0034123	0.0171646	7	IFI35,TLR2,WDFY1,TLR5,F2RL1,RSAD2,TICAM2
GO:BP	cellular localization	GO:0051641	0.0176563	139	CD177,GPR84,HPSE,FCER1G,CAMP,VAMP5,GBP5,BST1,GAS6,MAPK14,MYBPC3,SERPING1,SLPI,FOLR3,SKAP1,SELP,LIMK2,MCTP1,FBXO7,LAMP3,FCGR3B,RASGRP1,CYBB,MAL,GBP1,SLC6A12,CHI3L1,EPB41L3,C3AR1,CDH2,CLEC4D,CD14,AXIN2,PLAUR,OSCAR,CEACAM1,LRRK2,LCN2,TAP2,CTSA,HP,SORT1,RNASE2,BLK,CD19,ORM1,TLR2,RAB24,FYN,PRKCH,ABCA1,SERPINA1,RPL22,KIF1B,CEACAM3,HLA-C,P2RX7,CD2,IL1B,MMP8,D4S234E,BST2,SP100,STX11,CD36,C17orf60,LHFPL2,…
GO:BP	production of molecular mediator of immune response	GO:0002440	0.0183869	18	POLB,NOD2,TRIM6,IRAK3,CD96,IL1B,NBN,BST2,CD36,F2RL1,RSAD2,LILRB4,HLA-F,DDX58,CD74,C17orf87,FCRL3,FFAR2
GO:BP	negative regulation of defense response	GO:0031348	0.0184245	30	GPR84,MAPK14,SLAMF8,TRIM21,SERPING1,NOD2,IFI16,TRAFD1,DHX58,CEACAM1,FYN,OAS1,IRAK3,CD96,CD247,PARP14,PTGDR,OAS3,RHBDF2,STAT2,ISG15,HLA-F,ADM,MICB,FCGR1A,MIR21,GPBAR1,GRN,FGL2,TNFAIP6
GO:BP	biological process involved in symbiotic interaction	GO:0044403	0.018753	25	CAMP,GAS6,TRIM21,LEF1,IFITM1,LY6E,CTSL1,TRIM6,TLR2,EIF2AK2,MLKL,PLSCR1,F2RL1,IFIT1,DEFA1,IFITM3,DEFA1B,CD74,IFI27,FCN1,TRIM22,DYNLT1,PML,TRIM5,TRIM25
GO:BP	cytoplasmic pattern recognition receptor signaling pathway	GO:0002753	0.0201782	11	NOD2,IRF7,DHX58,ZC3HAV1,TIFA,OAS3,ALPK1,DDX58,OASL,IFIH1,DDX60
GO:BP	positive T cell selection	GO:0043368	0.0203086	8	BCL11B,IL23A,CTSL1,LY9,CD3D,CD74,ZAP70,CD3E
GO:BP	negative regulation of gene expression	GO:0010629	0.0204835	70	ERI1,GAS6,MAPK14,CCR1,ID3,ZNF540,NOD2,LEF1,GBP1,IL23A,DHX58,TRIB2,AXIN2,CEACAM1,PRIC285,LRRK2,PSMB9,ZC3HAV1,H2AFJ,AES,ORM1,TRIM6,EIF2AK2,FYN,OAS1,RPL22,IRAK3,CD96,MOV10,MMP8,BST2,CD36,PARP10,SPOCD1,PARP14,PARP9,F2RL1,ATM,OAS3,RPL9,TRAF5,HIST2H2AB,LILRB4,PSME2,ISG15,HIST2H2AA4,HIST1H3D,HLA-F,UBE2L6,HIST2H2AA3,CD274,CCR7,PSMB8,HIST2H2AC,TDRD9,VEGFB,DDX58,HERC5,MIR21,IFIH1,CD3E,RPL13,IGF2BP3,RPL14,L…
GO:BP	cell adhesion	GO:0007155	0.0224832	71	CD177,HPSE,BST1,IRF1,GAS6,IL15,MAPK14,MYBPC3,DUSP3,CCR1,TGM2,FOLR3,SKAP1,SELP,NOD2,RASGRP1,LEF1,GBP1,IL7R,RUNX3,IL23A,CDH2,PLAUR,CEACAM1,CYFIP2,CD5,BLK,FYN,TNFSF13B,ETS1,CD96,CD2,IL1B,KIAA0748,CCR3,RRAS,CD36,SPOCK2,C17orf60,MFGE8,ATM,IL1RN,CSTA,EDG1,MYL9,ITGA2B,CEACAM6,LY9,LILRB4,SOCS1,PAK2,CD274,JAK2,CCR7,CD27,BMX,CD74,DSC2,OLFM4,MIR21,ZAP70,TESC,LGALS3BP,SELL,CD6,CD3E,MUC1,PML,CEACAM8,FGL2,TNFA…
GO:BP	intracellular receptor signaling pathway	GO:0030522	0.0236816	26	NOD2,CETP,IRF7,DHX58,DHRS3,ZC3HAV1,ABCA1,MOV10,SP100,NR3C2,TIFA,OAS3,ALPK1,HIST1H3D,DEFA1,LBH,JAK2,DEFA1B,DEFA3,DDX58,OASL,IFIH1,DDX60,PML,HIST1H4H,HIST1H4C
GO:BP	positive regulation of T cell differentiation	GO:0045582	0.0237653	12	RASGRP1,LEF1,IL7R,RUNX3,IL23A,KIAA0748,LILRB4,SOCS1,CD27,CD74,MIR21,ZAP70
GO:BP	regulation of type I interferon-mediated signaling pathway	GO:0060338	0.0249269	8	IRF7,TRIM6,OAS1,ZBP1,OAS3,STAT2,ISG15,MIR21
GO:BP	negative regulation of macromolecule metabolic process	GO:0010605	0.0255256	130	ERI1,EOMES,C5,ETV7,IRF1,GAS6,MAPK14,DUSP3,CCR1,CD38,TRIM21,ID3,SERPING1,SLPI,ZNF540,LIMK2,NOD2,FBXO7,LAMP3,LEF1,IRF7,GBP1,IFI16,RUNX3,KLF12,IL23A,DHX58,TRIB2,AXIN2,PLAUR,CEACAM1,PRIC285,LRRK2,CTSA,PSMB9,ATF3,ZC3HAV1,H2AFJ,AES,NPAT,ZNF438,ORM1,TRIM6,PEBP1,EIF2AK2,FYN,OAS1,SERPINA1,RPL22,IRAK3,CD96,IL1B,MOV10,MMP8,NAIP,NBN,BST2,SP100,ZMYND15,TRAT1,CD36,PARP10,SPOCK2,BIN1,SPOCD1,MEF2A,PARP14,PARP9,F…
GO:BP	biological adhesion	GO:0022610	0.0263015	71	CD177,HPSE,BST1,IRF1,GAS6,IL15,MAPK14,MYBPC3,DUSP3,CCR1,TGM2,FOLR3,SKAP1,SELP,NOD2,RASGRP1,LEF1,GBP1,IL7R,RUNX3,IL23A,CDH2,PLAUR,CEACAM1,CYFIP2,CD5,BLK,FYN,TNFSF13B,ETS1,CD96,CD2,IL1B,KIAA0748,CCR3,RRAS,CD36,SPOCK2,C17orf60,MFGE8,ATM,IL1RN,CSTA,EDG1,MYL9,ITGA2B,CEACAM6,LY9,LILRB4,SOCS1,PAK2,CD274,JAK2,CCR7,CD27,BMX,CD74,DSC2,OLFM4,MIR21,ZAP70,TESC,LGALS3BP,SELL,CD6,CD3E,MUC1,PML,CEACAM8,FGL2,TNFA…
GO:BP	negative regulation of response to stimulus	GO:0048585	0.0267138	86	GPR84,LY96,C5,TXNDC12,GAS6,MAPK14,DUSP3,SLAMF8,TRIM21,SERPING1,NOD2,MCTP1,FBXO7,UBASH3A,IFI35,KREMEN1,GBP1,IFI16,IL7R,TRAFD1,DYRK2,DHX58,CDH2,CD14,DHRS3,AXIN2,PLAUR,CEACAM1,LRRK2,PSMB9,ATF3,AES,C11orf82,PIK3IP1,PEBP1,FYN,SOD2,OAS1,IRAK3,CD96,P2RX7,IL1B,C4BPA,FAS,PLEKHA1,CD247,TNFSF10,PARP14,PTGDR,F2RL1,ATM,IL1RN,OAS3,RHBDF2,IFI6,STMN3,LILRB4,STAT2,SOCS1,PSME2,ISG15,SESN1,HLA-F,ADM,LBH,STAT1,MICB,…
GO:BP	lymphocyte mediated immunity	GO:0002449	0.0274428	26	C2,FCER1G,C5,SERPING1,NOD2,RASGRP1,IRF7,IL7R,IL23A,CEACAM1,CD19,CD96,IL1B,C4BPA,NBN,CD8A,C1QB,NCR3,RSAD2,MR1,LILRB4,HLA-F,CD27,CD74,C1QC,SH2D1A
GO:BP	positive regulation of hemopoiesis	GO:1903708	0.0277527	16	GAS6,IL15,CCR1,RASGRP1,LEF1,IL7R,RUNX3,IL23A,KIAA0748,LILRB4,SOCS1,CD27,CD74,MIR21,ZAP70,TESC
GO:BP	positive regulation of leukocyte differentiation	GO:1902107	0.0277527	16	GAS6,IL15,CCR1,RASGRP1,LEF1,IL7R,RUNX3,IL23A,KIAA0748,LILRB4,SOCS1,CD27,CD74,MIR21,ZAP70,TESC
GO:BP	regulation of cell death	GO:0010941	0.0288695	79	RBCK1,TXNDC12,GAS6,TGM2,CD38,ID3,NOD2,FBXO7,LAMP3,BCL11B,LEF1,GPR109A,IRF7,IL2RB,IL7R,AXIN2,PLAUR,LRRK2,ATF3,HP,SORT1,AES,C11orf82,BLK,CASP4,EIF2AK2,FYN,MLKL,PRKCH,SOD2,GADD45G,NLRC4,CASP5,ETS1,IL1B,NAIP,SP100,ZBP1,FAS,CD36,BIN1,TNFSF10,F2RL1,ATM,TRAF5,CASP1,IFI6,CEACAM6,IFIT3,INDO,HLA-F,ADM,PAK2,CD274,JAK2,STAT1,CCR7,CD27,BEX2,FAIM3,STK3,CREBBP,VEGFB,TNFRSF25,CD74,FCAR,MIR21,Septin 4,MMP9,IFIT2,…
GO:BP	positive regulation of interleukin-6 production	GO:0032755	0.0297303	12	NOD2,TLR2,TLR7,IL1B,MMP8,CD36,F2RL1,DDX58,CD74,C17orf87,IFIH1,LILRA5
GO:BP	antimicrobial humoral response	GO:0019730	0.0317601	15	CAMP,SLPI,GNLY,NOD2,LCN2,HIST1H2BK,PF4V1,HIST1H2BC,HIST2H2BE,RNASE3,DEFA1,DEFA1B,HIST1H2BE,DEFA3,CXCL10
GO:BP	negative regulation of metabolic process	GO:0009892	0.0330307	137	ERI1,EOMES,C5,ETV7,IRF1,GAS6,IL15,MAPK14,DUSP3,CCR1,SLAMF8,CD38,TRIM21,ID3,SERPING1,SLPI,ZNF540,LIMK2,NOD2,FBXO7,LAMP3,LEF1,GPR109A,IRF7,GBP1,IFI16,RUNX3,KLF12,IL23A,DHX58,TRIB2,AXIN2,PLAUR,CEACAM1,PRIC285,LRRK2,CTSA,PSMB9,ATF3,ZC3HAV1,H2AFJ,HP,AES,NPAT,PIK3IP1,ZNF438,ORM1,TRIM6,PEBP1,EIF2AK2,FYN,OAS1,SERPINA1,RPL22,IRAK3,CD96,IL1B,MOV10,MMP8,NAIP,NBN,BST2,SP100,ZMYND15,TRAT1,CD36,PARP10,SPOCK2,B…
GO:BP	peptidyl-tyrosine phosphorylation	GO:0018108	0.034837	27	MATK,BST1,GAS6,IL15,NOD2,ITK,IL23A,DYRK2,TXK,BLK,EIF2AK2,FYN,CD36,PARP14,PARP9,LILRB4,SOCS1,PAK2,JAK2,BMX,VEGFB,FCGR1A,CD74,ZAP70,CD3E,LILRA5,OSM
GO:BP	platelet activation	GO:0030168	0.0350978	16	FCER1G,MAPK14,SELP,TXK,CEACAM1,BLK,FYN,PRKCH,PF4V1,DGKA,PLSCR1,MYL9,ITGA2B,ITPR3,TREML1,GP6
GO:BP	regulation of myeloid cell differentiation	GO:0045637	0.0365382	21	MAPK14,CCR1,LEF1,IRF7,IL23A,CEACAM1,MAFB,ETS1,MOV10,MYL9,ITGA2B,LILRB4,ISG15,HIST1H3D,STAT1,CREBBP,CD74,TESC,C1QC,HIST1H4H,HIST1H4C
GO:BP	positive regulation of interleukin-12 production	GO:0032735	0.036849	8	IRF1,MAPK14,NOD2,IL23A,TLR2,CD36,CCR7,C17orf87
GO:BP	positive regulation of NF-kappaB transcription factor activity	GO:0051092	0.0379046	16	RBCK1,TRIM21,NOD2,TRIM6,TLR2,EIF2AK2,PRKCH,IRAK3,NLRC4,IL1B,AIM2,CD36,TRAF5,TRIM22,TRIM5,TRIM25
GO:BP	regulation of production of molecular mediator of immune response	GO:0002700	0.0379046	16	NOD2,TRIM6,IRAK3,CD96,IL1B,BST2,CD36,F2RL1,RSAD2,LILRB4,HLA-F,DDX58,CD74,C17orf87,FCRL3,FFAR2
GO:BP	peptidyl-tyrosine modification	GO:0018212	0.039978	27	MATK,BST1,GAS6,IL15,NOD2,ITK,IL23A,DYRK2,TXK,BLK,EIF2AK2,FYN,CD36,PARP14,PARP9,LILRB4,SOCS1,PAK2,JAK2,BMX,VEGFB,FCGR1A,CD74,ZAP70,CD3E,LILRA5,OSM
GO:BP	positive regulation of cytosolic calcium ion concentration	GO:0007204	0.0412647	24	CCR1,TGM2,CD38,GPR65,C3AR1,CD19,FYN,P2RX7,P2RY10,CCR3,CXCR5,CD36,PTGDR,F2RL1,MS4A1,EDG1,ITPR3,ADM,JAK2,CCR7,GSTM2,CCRL2,CXCL10,PML
GO:BP	multicellular organismal process	GO:0032501	0.0428879	271	PSG9,CD177,HPSE,FCER1G,CAMP,LY96,VAMP5,CD79B,GBP5,EOMES,C5,ETV7,PSG3,IRF1,GAS6,IL15,MAPK14,ASPRV1,MYBPC3,SLITRK4,CCR1,SLAMF8,TGM2,CD38,TRIM21,ID3,GPR65,SERPING1,POLB,MYOF,FOLR3,SELP,LIMK2,NOD2,FBXO7,ABLIM1,BCL11B,OAS2,RASGRP1,CETP,UBASH3A,LEF1,IFITM1,GPR109A,ITK,CYBB,IRF7,MAL,KREMEN1,GBP1,IFI16,GCH1,IL7R,RUNX3,AFF3,LY6E,ACSL4,IL23A,BATF2,CHI3L1,TXK,DHX58,EPB41L3,SAT1,C3AR1,CDH2,APOB48R,TRIB2,CD14…
GO:BP	negative regulation of viral entry into host cell	GO:0046597	0.0429857	6	IFITM1,LY6E,IFITM3,FCN1,TRIM5,TRIM25
GO:BP	cellular response to interferon-alpha	GO:0035457	0.0435658	5	GAS6,OAS1,IFIT3,FCAR,IFIT2
GO:BP	positive regulation of phagocytosis	GO:0050766	0.0448764	10	C2,FCER1G,GAS6,IL15,NOD2,IL2RB,IL1B,CD36,F2RL1,MFGE8
GO:BP	regulation of NIK/NF-kappaB signaling	GO:1901222	0.049589	13	RBCK1,NOD2,IFI35,IL23A,CD14,TLR2,EIF2AK2,TLR7,IL1B,MMP8,NR3C2,CD27,MIR21
GO:CC	vesicle	GO:0031982	9.58301e-15	193	CD177,C2,GPR84,HPSE,FCER1G,CAMP,LY96,VAMP5,CD79B,GBP5,BST1,C5,GAS6,IL15,MAPK14,CYB561,TGM2,CD38,TRIM21,SERPING1,DMXL2,MYOF,SLPI,GNLY,FOLR3,SELP,NOD2,MCTP1,LAMP3,FCGR3B,CETP,UBASH3A,CYBB,IRF7,IL2RB,GBP1,GCH1,IL7R,ACSL4,LDHB,CHI3L1,C3AR1,CLEC4D,CD14,PLAUR,OSCAR,CEACAM1,LRRK2,LCN2,TAP2,CTSA,CYFIP2,PSMB9,H2AFJ,HP,SORT1,RNASE2,CD19,CTSL1,ORM1,ACTA2,PEBP1,TLR2,RAB24,FYN,GBP3,PRKCH,SOD2,ABCA1,SERPINA1,R…
GO:CC	secretory vesicle	GO:0099503	1.18414e-14	79	CD177,GPR84,HPSE,FCER1G,CAMP,BST1,GAS6,MAPK14,CYB561,CD38,SERPING1,DMXL2,SLPI,FOLR3,SELP,MCTP1,LAMP3,FCGR3B,CYBB,CHI3L1,C3AR1,CLEC4D,CD14,PLAUR,OSCAR,CEACAM1,LRRK2,LCN2,CTSA,HP,RNASE2,CTSL1,ORM1,TLR2,RAB24,SERPINA1,KIF1B,CEACAM3,HLA-C,MMP8,BST2,STX11,CD36,LHFPL2,BIN1,OTOF,C19orf59,HK3,MFGE8,HSPA6,ITGA2B,CEACAM6,ITPR3,TREML1,RNASE3,GYG1,DEFA1,Septin 6,LRG1,DEFA1B,TICAM2,Septin 5,NPC2,DEFA3,BRSK1,V…
GO:CC	cytoplasmic vesicle	GO:0031410	3.38728e-14	135	CD177,GPR84,HPSE,FCER1G,CAMP,LY96,VAMP5,GBP5,BST1,GAS6,IL15,MAPK14,CYB561,CD38,TRIM21,SERPING1,DMXL2,MYOF,SLPI,GNLY,FOLR3,SELP,NOD2,MCTP1,LAMP3,FCGR3B,CYBB,IRF7,IL2RB,GBP1,GCH1,IL7R,CHI3L1,C3AR1,CLEC4D,CD14,PLAUR,OSCAR,CEACAM1,LRRK2,LCN2,TAP2,CTSA,HP,SORT1,RNASE2,CTSL1,ORM1,TLR2,RAB24,FYN,GBP3,ABCA1,SERPINA1,WDFY1,KIF1B,CEACAM3,HLA-C,MARCO,TLR7,MMP8,D4S234E,BST2,STX11,CD36,LHFPL2,BIN1,CHMP5,OTOF,…
GO:CC	intracellular vesicle	GO:0097708	4.01529e-14	135	CD177,GPR84,HPSE,FCER1G,CAMP,LY96,VAMP5,GBP5,BST1,GAS6,IL15,MAPK14,CYB561,CD38,TRIM21,SERPING1,DMXL2,MYOF,SLPI,GNLY,FOLR3,SELP,NOD2,MCTP1,LAMP3,FCGR3B,CYBB,IRF7,IL2RB,GBP1,GCH1,IL7R,CHI3L1,C3AR1,CLEC4D,CD14,PLAUR,OSCAR,CEACAM1,LRRK2,LCN2,TAP2,CTSA,HP,SORT1,RNASE2,CTSL1,ORM1,TLR2,RAB24,FYN,GBP3,ABCA1,SERPINA1,WDFY1,KIF1B,CEACAM3,HLA-C,MARCO,TLR7,MMP8,D4S234E,BST2,STX11,CD36,LHFPL2,BIN1,CHMP5,OTOF,…
GO:CC	secretory granule	GO:0030141	1.53691e-13	69	CD177,GPR84,HPSE,FCER1G,CAMP,BST1,GAS6,MAPK14,CYB561,CD38,SERPING1,DMXL2,SLPI,FOLR3,SELP,LAMP3,FCGR3B,CYBB,CHI3L1,C3AR1,CLEC4D,CD14,PLAUR,OSCAR,CEACAM1,LCN2,CTSA,HP,RNASE2,CTSL1,ORM1,TLR2,RAB24,SERPINA1,CEACAM3,HLA-C,MMP8,BST2,CD36,LHFPL2,C19orf59,HK3,MFGE8,HSPA6,ITGA2B,CEACAM6,ITPR3,TREML1,RNASE3,GYG1,DEFA1,LRG1,DEFA1B,TICAM2,NPC2,DEFA3,VEGFB,OLFM4,FCAR,MMP9,LGALS3BP,SELL,FCN1,DYNLT1,ANXA3,CEACA…
GO:CC	specific granule	GO:0042581	5.12371e-11	26	CD177,GPR84,HPSE,CAMP,BST1,SLPI,FOLR3,CYBB,CHI3L1,C3AR1,CLEC4D,PLAUR,OSCAR,CEACAM1,LCN2,HP,ORM1,CEACAM3,MMP8,CD36,C19orf59,LRG1,OLFM4,FCAR,ANXA3,CEACAM8
GO:CC	external side of plasma membrane	GO:0009897	8.67527e-10	40	FCER1G,CD79B,CCR1,FOLR3,SELP,IL2RB,IL7R,IL11RA,CD14,CD5,CD19,ABCA1,CD2,SLC38A1,CLEC2D,CCR3,CD8A,CXCR5,FAS,CD36,MFGE8,MS4A1,EDG1,MR1,ITGA2B,CD79A,CD3D,HLA-F,CD274,MICB,CCR7,CD27,BTN3A1,CD74,CCRL2,CD6,CD3E,FCN1,CXCL10,ABCB1
GO:CC	cell surface	GO:0009986	4.23029e-09	62	FCER1G,VAMP5,CD79B,IL15,CCR1,SLAMF8,CD38,FOLR3,SELP,NOD2,IL2RB,IL7R,IL11RA,CDH2,CD14,PLAUR,OSCAR,CEACAM1,CD5,SORT1,CD19,FCER1A,TLR2,ABCA1,HLA-C,CD2,SLC38A1,CLEC2D,CCR3,BST2,CD8A,CXCR5,FAS,CD36,MFGE8,MS4A1,EDG1,MR1,ITGA2B,CEACAM6,LY9,LILRB4,CD79A,TREML1,CD3D,HLA-F,GP6,CD274,MICB,CCR7,CD27,BTN3A1,CD74,CCRL2,CD6,CD3E,FCN1,CXCL10,LILRA5,FCRL3,CEACAM8,ABCB1
GO:CC	side of membrane	GO:0098552	2.73982e-08	48	FCER1G,CD79B,CCR1,FOLR3,SELP,IL2RB,IL7R,IL11RA,CD14,LRRK2,CTSA,CD5,BLK,CD19,FYN,ABCA1,HLA-C,CD2,SLC38A1,CLEC2D,CCR3,CD8A,CXCR5,FAS,CD36,MFGE8,MS4A1,EDG1,TRAF5,MR1,ITGA2B,LILRB4,CD79A,CD3D,HLA-F,CD274,MICB,CCR7,CD27,BTN3A1,CD74,ZAP70,CCRL2,CD6,CD3E,FCN1,CXCL10,ABCB1
GO:CC	secretory granule membrane	GO:0030667	1.31319e-07	31	CD177,GPR84,FCER1G,BST1,CYB561,CD38,SELP,LAMP3,FCGR3B,CYBB,C3AR1,CLEC4D,CD14,PLAUR,CEACAM1,TLR2,RAB24,CEACAM3,HLA-C,BST2,CD36,LHFPL2,C19orf59,MFGE8,ITGA2B,CEACAM6,ITPR3,TICAM2,FCAR,SELL,CEACAM8
GO:CC	cytoplasmic vesicle membrane	GO:0030659	1.4867e-07	54	CD177,GPR84,FCER1G,VAMP5,BST1,CYB561,CD38,DMXL2,MYOF,SELP,MCTP1,LAMP3,FCGR3B,CYBB,IL7R,C3AR1,CLEC4D,CD14,PLAUR,CEACAM1,LRRK2,TAP2,SORT1,TLR2,RAB24,KIF1B,CEACAM3,HLA-C,MARCO,D4S234E,BST2,CD36,LHFPL2,OTOF,C19orf59,MFGE8,DENND1A,TAP1,ITGA2B,CEACAM6,RAB20,ITPR3,CD3D,HLA-F,TICAM2,FCGR1A,CD74,FCAR,SELL,ATP6V0E2,AGTRAP,DYSF,ANXA3,CEACAM8
GO:CC	secretory granule lumen	GO:0034774	3.36919e-07	31	HPSE,CAMP,GAS6,MAPK14,SERPING1,SLPI,FOLR3,CHI3L1,OSCAR,LCN2,CTSA,HP,RNASE2,ORM1,SERPINA1,MMP8,HK3,HSPA6,RNASE3,GYG1,DEFA1,LRG1,DEFA1B,NPC2,DEFA3,VEGFB,OLFM4,LGALS3BP,FCN1,DYNLT1,GRN
GO:CC	cytoplasmic vesicle lumen	GO:0060205	4.5624e-07	31	HPSE,CAMP,GAS6,MAPK14,SERPING1,SLPI,FOLR3,CHI3L1,OSCAR,LCN2,CTSA,HP,RNASE2,ORM1,SERPINA1,MMP8,HK3,HSPA6,RNASE3,GYG1,DEFA1,LRG1,DEFA1B,NPC2,DEFA3,VEGFB,OLFM4,LGALS3BP,FCN1,DYNLT1,GRN
GO:CC	cytoplasm	GO:0005737	5.05245e-07	388	ERI1,KLHDC8B,STAT4,CD177,RBCK1,GPR84,HPSE,FCER1G,MATK,CAMP,PSTPIP2,CMPK2,LY96,VAMP5,CD79B,GBP5,BST1,TXNDC12,IRF1,GAS6,DAPP1,IL15,MAPK14,MYBPC3,CYB561,DUSP3,CCR1,TGM2,CD38,TRIM21,ID3,SERPING1,SQRDL,DMXL2,POLB,MYOF,SLPI,ZNF540,GNLY,FOLR3,SKAP1,SELP,LIMK2,NOD2,MCTP1,FBXO7,ABLIM1,LAMP3,FCGR3B,OAS2,RASGRP1,UBASH3A,LEF1,IFITM1,ITK,IFI35,CYBB,IRF7,IL2RB,MAL,TTC3,GBP1,IFI16,GCH1,IL7R,FBXO6,LACTB,RUNX3,AF…
GO:CC	vesicle lumen	GO:0031983	5.29876e-07	31	HPSE,CAMP,GAS6,MAPK14,SERPING1,SLPI,FOLR3,CHI3L1,OSCAR,LCN2,CTSA,HP,RNASE2,ORM1,SERPINA1,MMP8,HK3,HSPA6,RNASE3,GYG1,DEFA1,LRG1,DEFA1B,NPC2,DEFA3,VEGFB,OLFM4,LGALS3BP,FCN1,DYNLT1,GRN
GO:CC	cell periphery	GO:0071944	1.05766e-06	231	KLHDC8B,KCNJ15,CD177,GPR84,HPSE,FCER1G,PSTPIP2,LY96,VAMP5,CD79B,BST1,C5,DAPP1,GPR109B,SLITRK4,DUSP3,CCR1,TGM2,CD38,GPR65,SERPING1,TSPAN9,MYOF,SLPI,FOLR3,SKAP1,SELP,NOD2,LAMP3,FCGR3B,PTPRCAP,RASGRP1,IFITM1,GPR109A,ITK,CYBB,IL2RB,MAL,KREMEN1,GBP1,IL7R,SLC6A12,LY6E,ACSL4,CHI3L1,TXK,EPB41L3,IL11RA,C3AR1,CDH2,APOB48R,CLEC4D,CACNA1E,CD14,DHRS3,PLAUR,OSCAR,CEACAM1,LRRK2,FLVCR2,CD5,SORT1,BLK,PIK3IP1,CD19…
GO:CC	extracellular exosome	GO:0070062	7.3573e-06	102	CD177,C2,CAMP,VAMP5,CD79B,BST1,C5,GAS6,TGM2,CD38,SERPING1,MYOF,SLPI,FCGR3B,CETP,UBASH3A,ACSL4,LDHB,CHI3L1,CD14,OSCAR,CEACAM1,LRRK2,LCN2,CTSA,CYFIP2,PSMB9,H2AFJ,HP,RNASE2,CD19,CTSL1,ORM1,ACTA2,PEBP1,PRKCH,SOD2,SERPINA1,RPL22,HIST1H2BC,HLA-C,HIST2H2BE,SLC38A1,HIST1H2BD,RRAS,BST2,FAS,PLEKHA1,INADL,CHMP5,CDK5RAP2,PLSCR1,TNFSF10,MFGE8,IL1RN,MS4A1,HSPA6,HIST2H2AB,ITGA2B,LILRB4,BLVRA,PSME2,HIST2H2AA4,LA…
GO:CC	plasma membrane	GO:0005886	1.07103e-05	212	KLHDC8B,KCNJ15,CD177,GPR84,FCER1G,PSTPIP2,LY96,VAMP5,CD79B,BST1,C5,DAPP1,GPR109B,SLITRK4,DUSP3,CCR1,TGM2,CD38,GPR65,TSPAN9,MYOF,FOLR3,SKAP1,SELP,NOD2,LAMP3,FCGR3B,PTPRCAP,RASGRP1,IFITM1,GPR109A,ITK,CYBB,IL2RB,MAL,KREMEN1,GBP1,IL7R,SLC6A12,LY6E,ACSL4,TXK,EPB41L3,IL11RA,C3AR1,CDH2,APOB48R,CLEC4D,CACNA1E,CD14,DHRS3,PLAUR,OSCAR,CEACAM1,LRRK2,FLVCR2,CD5,SORT1,BLK,PIK3IP1,CD19,FCER1A,SLC22A4,CTSL1,CASP…
GO:CC	vesicle membrane	GO:0012506	1.55735e-05	65	CD177,GPR84,FCER1G,LY96,VAMP5,BST1,CYB561,CD38,DMXL2,MYOF,SELP,MCTP1,LAMP3,FCGR3B,CYBB,IRF7,GBP1,IL7R,C3AR1,CLEC4D,CD14,PLAUR,CEACAM1,LRRK2,TAP2,SORT1,TLR2,RAB24,KIF1B,CEACAM3,HLA-C,MARCO,TLR7,D4S234E,BST2,CD36,LHFPL2,CHMP5,OTOF,C19orf59,SNX20,MFGE8,DENND1A,TAP1,MR1,ITGA2B,CEACAM6,RAB20,ITPR3,CD3D,HLA-F,DTX3L,CD274,IFITM3,TICAM2,FCGR1A,CD74,FCAR,SELL,ATP6V0E2,AGTRAP,DYSF,ANXA3,PML,CEACAM8
GO:CC	extracellular region	GO:0005576	2.32553e-05	177	KLHDC8B,PSG9,CD177,C2,HPSE,CAMP,LY96,VAMP5,CD79B,BST1,C5,PSG3,GAS6,IL15,MAPK14,TGM2,CD38,SERPING1,DMXL2,MYOF,SLPI,GNLY,FOLR3,SELP,FCGR3B,CETP,UBASH3A,IFI35,GBP1,IL7R,LY6E,ACSL4,LDHB,IL23A,CHI3L1,APOL3,IL11RA,APOB48R,MEGF6,CD14,PLAUR,OSCAR,CEACAM1,LRRK2,LCN2,CTSA,CYFIP2,PSMB9,H2AFJ,HP,HIST1H2BK,RNASE2,CD19,CTSL1,ORM1,ACTA2,PEBP1,CASP4,PRKCH,SOD2,PF4V1,OAS1,SERPINA1,RPL22,TNFSF13B,HIST1H2BC,HLA-C,A…
GO:CC	specific granule lumen	GO:0035580	2.43887e-05	12	HPSE,CAMP,SLPI,FOLR3,CHI3L1,OSCAR,LCN2,HP,ORM1,MMP8,LRG1,OLFM4
GO:CC	tertiary granule	GO:0070820	3.35834e-05	19	CD177,GPR84,FCER1G,CAMP,FOLR3,CYBB,CLEC4D,OSCAR,CEACAM1,HP,ORM1,MMP8,C19orf59,LRG1,OLFM4,FCAR,MMP9,CEACAM8,TNFAIP6
GO:CC	extracellular vesicle	GO:1903561	4.99587e-05	102	CD177,C2,CAMP,VAMP5,CD79B,BST1,C5,GAS6,TGM2,CD38,SERPING1,MYOF,SLPI,FCGR3B,CETP,UBASH3A,ACSL4,LDHB,CHI3L1,CD14,OSCAR,CEACAM1,LRRK2,LCN2,CTSA,CYFIP2,PSMB9,H2AFJ,HP,RNASE2,CD19,CTSL1,ORM1,ACTA2,PEBP1,PRKCH,SOD2,SERPINA1,RPL22,HIST1H2BC,HLA-C,HIST2H2BE,SLC38A1,HIST1H2BD,RRAS,BST2,FAS,PLEKHA1,INADL,CHMP5,CDK5RAP2,PLSCR1,TNFSF10,MFGE8,IL1RN,MS4A1,HSPA6,HIST2H2AB,ITGA2B,LILRB4,BLVRA,PSME2,HIST2H2AA4,LA…
GO:CC	extracellular organelle	GO:0043230	5.21595e-05	102	CD177,C2,CAMP,VAMP5,CD79B,BST1,C5,GAS6,TGM2,CD38,SERPING1,MYOF,SLPI,FCGR3B,CETP,UBASH3A,ACSL4,LDHB,CHI3L1,CD14,OSCAR,CEACAM1,LRRK2,LCN2,CTSA,CYFIP2,PSMB9,H2AFJ,HP,RNASE2,CD19,CTSL1,ORM1,ACTA2,PEBP1,PRKCH,SOD2,SERPINA1,RPL22,HIST1H2BC,HLA-C,HIST2H2BE,SLC38A1,HIST1H2BD,RRAS,BST2,FAS,PLEKHA1,INADL,CHMP5,CDK5RAP2,PLSCR1,TNFSF10,MFGE8,IL1RN,MS4A1,HSPA6,HIST2H2AB,ITGA2B,LILRB4,BLVRA,PSME2,HIST2H2AA4,LA…
GO:CC	extracellular membrane-bounded organelle	GO:0065010	5.21595e-05	102	CD177,C2,CAMP,VAMP5,CD79B,BST1,C5,GAS6,TGM2,CD38,SERPING1,MYOF,SLPI,FCGR3B,CETP,UBASH3A,ACSL4,LDHB,CHI3L1,CD14,OSCAR,CEACAM1,LRRK2,LCN2,CTSA,CYFIP2,PSMB9,H2AFJ,HP,RNASE2,CD19,CTSL1,ORM1,ACTA2,PEBP1,PRKCH,SOD2,SERPINA1,RPL22,HIST1H2BC,HLA-C,HIST2H2BE,SLC38A1,HIST1H2BD,RRAS,BST2,FAS,PLEKHA1,INADL,CHMP5,CDK5RAP2,PLSCR1,TNFSF10,MFGE8,IL1RN,MS4A1,HSPA6,HIST2H2AB,ITGA2B,LILRB4,BLVRA,PSME2,HIST2H2AA4,LA…
GO:CC	intrinsic component of plasma membrane	GO:0031226	0.000127652	82	KCNJ15,CD177,GPR84,FCER1G,LY96,VAMP5,CD79B,C5,GPR109B,CCR1,TGM2,GPR65,TSPAN9,FOLR3,SELP,NOD2,FCGR3B,CYBB,IL2RB,SLC6A12,IL11RA,C3AR1,CDH2,CD14,PLAUR,CEACAM1,CD5,CD19,FCER1A,SLC22A4,TLR2,KLRF1,ABCA1,HLA-C,MARCO,CD96,KCNMB1,ASGR1,P2RX7,CD2,SLC38A1,P2RY10,CLEC2D,CCR3,CD8A,TRAT1,CXCR5,CD36,EBI2,TLR5,C17orf60,PLSCR1,TNFSF10,F2RL1,MS4A1,KCNJ2,EDG1,TRAF5,NCR3,ITGA2B,LILRB4,ITPR3,SLC26A8,GP6,FAM26F,FCRLA,…
GO:CC	specific granule membrane	GO:0035579	0.000303786	13	CD177,GPR84,BST1,CYBB,C3AR1,CLEC4D,PLAUR,CEACAM1,CEACAM3,CD36,C19orf59,FCAR,CEACAM8
GO:CC	endomembrane system	GO:0012505	0.000396813	174	CD177,GPR84,HPSE,FCER1G,CAMP,LY96,VAMP5,GBP5,BST1,TXNDC12,GAS6,IL15,MAPK14,CYB561,TGM2,CD38,SERPING1,DMXL2,MYOF,SLPI,FOLR3,SELP,LIMK2,NOD2,MCTP1,LAMP3,FCGR3B,RASGRP1,UBASH3A,CYBB,IRF7,IL2RB,MAL,TTC3,GBP1,GCH1,FBXO6,ACSL4,IL23A,CHI3L1,C3AR1,CDH2,CLEC4D,CD14,DHRS3,PLAUR,OSCAR,CEACAM1,LRRK2,LCN2,TAP2,CTSA,LMNB1,HP,SORT1,RNASE2,CTSL1,ORM1,CASP4,TLR2,RAB24,FYN,GBP3,ABCA1,OAS1,SERPINA1,WDFY1,KIF1B,CEAC…
GO:CC	tertiary granule lumen	GO:1904724	0.000644683	10	CAMP,FOLR3,OSCAR,HP,ORM1,MMP8,LRG1,OLFM4,MMP9,TNFAIP6
GO:CC	inflammasome complex	GO:0061702	0.000812568	6	CASP4,NLRC4,CASP5,AIM2,NAIP,CASP1
GO:CC	IPAF inflammasome complex	GO:0072557	0.000860774	4	CASP4,NLRC4,NAIP,CASP1
GO:CC	extracellular space	GO:0005615	0.00144563	139	CD177,C2,CAMP,LY96,VAMP5,CD79B,BST1,C5,GAS6,IL15,TGM2,CD38,SERPING1,DMXL2,MYOF,SLPI,GNLY,SELP,FCGR3B,CETP,UBASH3A,IFI35,ACSL4,LDHB,IL23A,CHI3L1,APOB48R,CD14,OSCAR,CEACAM1,LRRK2,LCN2,CTSA,CYFIP2,PSMB9,H2AFJ,HP,HIST1H2BK,RNASE2,CD19,CTSL1,ORM1,ACTA2,PEBP1,PRKCH,SOD2,PF4V1,SERPINA1,RPL22,TNFSF13B,HIST1H2BC,HLA-C,IL1B,MOV10,C4BPA,HIST2H2BE,SLC38A1,MMP8,HIST1H2BD,RRAS,FGFBP2,LRRN3,BST2,FAS,CD36,PLEKHA…
GO:CC	endocytic vesicle	GO:0030139	0.00184463	25	GNLY,NOD2,CYBB,IL7R,TAP2,HP,CTSL1,TLR2,RAB24,ABCA1,HLA-C,MARCO,TLR7,CD36,TAP1,RAB20,CD3D,HLA-F,RAPGEF6,FCGR1A,CD74,C17orf87,ATP6V0E2,DYSF,ANXA3
GO:CC	integral component of plasma membrane	GO:0005887	0.00190785	75	KCNJ15,GPR84,FCER1G,VAMP5,CD79B,C5,GPR109B,CCR1,GPR65,TSPAN9,SELP,FCGR3B,CYBB,IL2RB,SLC6A12,IL11RA,C3AR1,CDH2,PLAUR,CEACAM1,CD5,CD19,FCER1A,SLC22A4,TLR2,KLRF1,ABCA1,HLA-C,MARCO,CD96,KCNMB1,ASGR1,P2RX7,CD2,SLC38A1,P2RY10,CLEC2D,CCR3,CD8A,TRAT1,CXCR5,CD36,EBI2,TLR5,C17orf60,PLSCR1,TNFSF10,F2RL1,MS4A1,KCNJ2,TRAF5,NCR3,ITGA2B,LILRB4,ITPR3,SLC26A8,GP6,FAM26F,FCRLA,CD27,SLC7A6,TNFRSF25,FCGR1A,CD300C,FC…
GO:CC	phagocytic vesicle	GO:0045335	0.00193958	15	GNLY,NOD2,CYBB,TAP2,TLR2,ABCA1,HLA-C,TLR7,CD36,TAP1,RAB20,HLA-F,C17orf87,ATP6V0E2,ANXA3
GO:CC	nucleosome	GO:0000786	0.00330244	13	H2AFJ,HIST1H2BK,HIST1H2BC,HIST2H2BE,HIST1H2BD,HIST2H2AB,HIST2H2AA4,HIST1H3D,HIST2H2AA3,HIST1H2BE,HIST2H2AC,HIST1H4H,HIST1H4C
GO:CC	membrane raft	GO:0045121	0.00677613	24	CD177,HPSE,MYOF,SKAP1,MAL,LDHB,CDH2,CD14,LRRK2,CD19,TLR2,FYN,ABCA1,CD2,BST2,CD8A,FAS,CD36,PLSCR1,MS4A1,EDG1,CD79A,JAK2,ZAP70
GO:CC	membrane microdomain	GO:0098857	0.00677613	24	CD177,HPSE,MYOF,SKAP1,MAL,LDHB,CDH2,CD14,LRRK2,CD19,TLR2,FYN,ABCA1,CD2,BST2,CD8A,FAS,CD36,PLSCR1,MS4A1,EDG1,CD79A,JAK2,ZAP70
GO:CC	DNA packaging complex	GO:0044815	0.00704868	13	H2AFJ,HIST1H2BK,HIST1H2BC,HIST2H2BE,HIST1H2BD,HIST2H2AB,HIST2H2AA4,HIST1H3D,HIST2H2AA3,HIST1H2BE,HIST2H2AC,HIST1H4H,HIST1H4C
GO:CC	cytosol	GO:0005829	0.0132927	187	KLHDC8B,STAT4,RBCK1,MATK,PSTPIP2,CD79B,IRF1,DAPP1,IL15,MAPK14,MYBPC3,DUSP3,TGM2,TRIM21,ZNF540,SKAP1,NOD2,FBXO7,OAS2,RASGRP1,UBASH3A,ITK,IFI35,IRF7,IL2RB,TTC3,GBP1,IFI16,GCH1,IL7R,FBXO6,LACTB,RUNX3,AFF3,KLF12,LDHB,DYRK2,EPB41L3,SAT1,AXIN2,LRRK2,LCN2,CYFIP2,PSMB9,ZC3HAV1,SORT1,HIST1H2BK,BLK,ZNF438,ACTA2,PDE7A,TRIM6,PEBP1,CASP4,EIF2AK2,RAB24,FYN,MLKL,GBP3,PRKCH,DGKA,OAS1,RPL22,WDFY1,NLRC4,HIST1H2BC,…
GO:CC	vacuolar lumen	GO:0005775	0.0277768	15	HPSE,CTSA,RNASE2,CTSL1,D4S234E,IFI30,RNASE3,GYG1,DEFA1,DEFA1B,NPC2,DEFA3,CD74,TCN2,GRN
GO:CC	tertiary granule membrane	GO:0070821	0.0459442	9	CD177,GPR84,FCER1G,CYBB,CLEC4D,CEACAM1,C19orf59,FCAR,CEACAM8
KEGG	NOD-like receptor signaling pathway	KEGG:04621	1.08825e-12	33	RBCK1,CAMP,GBP5,MAPK14,NOD2,OAS2,CYBB,IRF7,GBP1,IFI16,CARD16,CASP4,GBP3,OAS1,NLRC4,CASP5,P2RX7,IL1B,AIM2,NAIP,CARD17,OAS3,IRF9,TRAF5,CASP1,STAT2,ITPR3,DEFA1,STAT1,DEFA1B,DEFA3,GBP4,GBP2
KEGG	Epstein-Barr virus infection	KEGG:05169	5.24142e-07	27	MAPK14,OAS2,IRF7,RUNX3,TAP2,CD19,TLR2,EIF2AK2,OAS1,GADD45G,HLA-C,FAS,CD247,OAS3,IRF9,TRAF5,TAP1,E2F2,STAT2,ISG15,CD3D,HLA-F,STAT1,DDX58,GADD45B,CD3E,CXCL10
KEGG	Neutrophil extracellular trap formation	KEGG:04613	3.72633e-06	25	CAMP,C5,MAPK14,SELP,FCGR3B,CYBB,H2AFJ,HIST1H2BK,CASP4,TLR2,HIST1H2BC,TLR7,HIST2H2BE,HIST1H2BD,HIST2H2AB,CASP1,ITGA2B,HIST2H2AA4,HIST1H3D,HIST2H2AA3,HIST1H2BE,HIST2H2AC,FCGR1A,HIST1H4H,HIST1H4C
KEGG	Coronavirus disease - COVID-19	KEGG:05171	3.77662e-06	28	C2,C5,MAPK14,SELP,OAS2,CYBB,C3AR1,TLR2,EIF2AK2,OAS1,RPL22,TLR7,IL1B,C1QB,OAS3,RPL9,IRF9,CASP1,STAT2,ISG15,MX1,STAT1,DDX58,IFIH1,C1QC,RPL13,RPL14,CXCL10
KEGG	Systemic lupus erythematosus	KEGG:05322	9.56623e-06	20	C2,C5,TRIM21,FCGR3B,H2AFJ,HIST1H2BK,HIST1H2BC,HIST2H2BE,HIST1H2BD,C1QB,HIST2H2AB,HIST2H2AA4,HIST1H3D,HIST2H2AA3,HIST1H2BE,HIST2H2AC,FCGR1A,C1QC,HIST1H4H,HIST1H4C
KEGG	Necroptosis	KEGG:04217	1.13681e-05	22	STAT4,RBCK1,CYBB,H2AFJ,EIF2AK2,MLKL,IL1B,ZBP1,FAS,CHMP5,TNFSF10,IRF9,TRAF5,HIST2H2AB,CASP1,STAT2,HIST2H2AA4,HIST2H2AA3,JAK2,STAT1,TICAM2,HIST2H2AC
KEGG	Influenza A	KEGG:05164	3.39515e-05	22	OAS2,IRF7,EIF2AK2,OAS1,TLR7,IL1B,FAS,TNFSF10,OAS3,IRF9,RSAD2,CASP1,STAT2,MX1,JAK2,STAT1,CREBBP,DDX58,IFIH1,CXCL10,PML,TRIM25
KEGG	Hematopoietic cell lineage	KEGG:04640	4.40825e-05	16	CD38,IL7R,IL11RA,CD14,CD5,CD19,CD2,IL1B,CD8A,CD36,MS4A1,ITGA2B,CD7,CD3D,FCGR1A,CD3E
KEGG	Pertussis	KEGG:05133	7.66432e-05	14	C2,LY96,C5,IRF1,MAPK14,SERPING1,IL23A,CD14,IL1B,C4BPA,C1QB,CASP1,TICAM2,C1QC
KEGG	Measles	KEGG:05162	0.000104397	19	OAS2,IRF7,IL2RB,TLR2,EIF2AK2,OAS1,TLR7,IL1B,FAS,OAS3,IRF9,HSPA6,STAT2,CD3D,MX1,STAT1,DDX58,IFIH1,CD3E
KEGG	Primary immunodeficiency	KEGG:05340	0.000715474	9	IL7R,TAP2,CD19,CD8A,TAP1,CD79A,CD3D,ZAP70,CD3E
KEGG	Staphylococcus aureus infection	KEGG:05150	0.00212008	13	C2,CAMP,C5,SELP,FCGR3B,C3AR1,C1QB,DEFA1,DEFA1B,DEFA3,FCGR1A,FCAR,C1QC
KEGG	PD-L1 expression and PD-1 checkpoint pathway in cancer	KEGG:05235	0.0124097	12	MAPK14,RASGRP1,BATF2,TLR2,CD247,CD3D,CD274,JAK2,STAT1,TICAM2,ZAP70,CD3E
KEGG	Antigen processing and presentation	KEGG:04612	0.0252188	10	TAP2,CTSL1,HLA-C,CD8A,IFI30,TAP1,HSPA6,PSME2,HLA-F,CD74
KEGG	Osteoclast differentiation	KEGG:04380	0.0259436	14	LILRB1,MAPK14,FCGR3B,OSCAR,FYN,IL1B,IRF9,LILRB4,STAT2,SOCS1,LILRA6,STAT1,FCGR1A,LILRA5
KEGG	Kaposi sarcoma-associated herpesvirus infection	KEGG:05167	0.0363373	18	MAPK14,CCR1,LEF1,IRF7,EIF2AK2,HLA-C,CCR3,FAS,IRF9,E2F2,STAT2,ITPR3,HLA-F,JAK2,STAT1,MICB,CREBBP,TCF7
KEGG	NF-kappa B signaling pathway	KEGG:04064	0.0456479	12	LY96,CD14,GADD45G,TNFSF13B,IL1B,ATM,TRAF5,TICAM2,DDX58,ZAP70,GADD45B,TRIM25
REAC	Immune System	REAC:R-HSA-168256	4.24132e-46	193	STAT4,CD177,RBCK1,C2,GPR84,HPSE,FCER1G,CAMP,LY96,CD79B,GBP5,BST1,C5,IRF1,DAPP1,IL15,MAPK14,DUSP3,CCR1,TRIM21,SERPING1,SLPI,GNLY,FOLR3,NOD2,FBXO7,FCGR3B,OAS2,RASGRP1,IFITM1,ITK,IFI35,CYBB,IRF7,IL2RB,GBP1,IFI16,IL7R,FBXO6,IL23A,CHI3L1,TXK,DHX58,IL11RA,C3AR1,CLEC4D,CD14,PLAUR,OSCAR,CEACAM1,LCN2,TAP2,CTSA,CYFIP2,LMNB1,PSMB9,HP,RNASE2,BLK,CD19,FCER1A,CTSL1,ORM1,TRIM6,CASP4,TLR2,EIF2AK2,RAB24,FYN,GBP3,…
REAC	Interferon Signaling	REAC:R-HSA-913531	9.15733e-27	49	GBP5,IRF1,TRIM21,OAS2,IFITM1,IFI35,IRF7,GBP1,TRIM6,EIF2AK2,GBP3,OAS1,HLA-C,BST2,SP100,MT2A,OAS3,XAF1,IFIT5,IRF9,IFI30,IFIT1,RSAD2,IFI6,STAT2,SOCS1,ISG15,IFIT3,HLA-F,UBE2L6,MX1,JAK2,IFITM3,STAT1,PSMB8,EIF4E3,DDX58,HERC5,FCGR1A,OASL,IFI27,IFIT2,GBP4,TRIM22,GBP2,PML,TRIM5,GBP6,TRIM25
REAC	Cytokine Signaling in Immune system	REAC:R-HSA-1280215	2.34051e-21	82	STAT4,GBP5,IRF1,IL15,MAPK14,DUSP3,CCR1,TRIM21,NOD2,OAS2,IFITM1,IFI35,IRF7,IL2RB,GBP1,IL7R,IL23A,IL11RA,LCN2,LMNB1,PSMB9,TRIM6,EIF2AK2,FYN,GBP3,SOD2,OAS1,TNFSF13B,IRAK3,HLA-C,IL1B,BST2,SP100,MT2A,CD36,MEF2A,IL1RN,OAS3,XAF1,IFIT5,IRF9,IFI30,EDG1,IFIT1,RSAD2,CASP1,IFI6,STAT2,SOCS1,PSME2,ISG15,IFIT3,HIST1H3D,HLA-F,UBE2L6,PAK2,MX1,JAK2,IFITM3,STAT1,PSMB8,EIF4E3,CD27,DDX58,TNFRSF25,HERC5,FCGR1A,OASL,IF…
REAC	Innate Immune System	REAC:R-HSA-168249	4.40256e-20	103	CD177,C2,GPR84,HPSE,FCER1G,CAMP,LY96,BST1,C5,MAPK14,DUSP3,TRIM21,SERPING1,SLPI,GNLY,FOLR3,NOD2,FCGR3B,RASGRP1,ITK,CYBB,IRF7,IFI16,CHI3L1,TXK,DHX58,C3AR1,CLEC4D,CD14,PLAUR,OSCAR,CEACAM1,LCN2,CTSA,CYFIP2,PSMB9,HP,RNASE2,CD19,FCER1A,CTSL1,ORM1,CASP4,TLR2,RAB24,FYN,SERPINA1,IRAK3,NLRC4,CEACAM3,HLA-C,TLR7,P2RX7,IL1B,C4BPA,AIM2,MMP8,BST2,ZBP1,CD36,TLR5,TIFA,MEF2A,C19orf59,HK3,HSPA6,CASP1,CEACAM6,SOCS1,…
REAC	Interferon alpha/beta signaling	REAC:R-HSA-909733	1.02415e-19	27	IRF1,OAS2,IFITM1,IFI35,IRF7,OAS1,HLA-C,BST2,OAS3,XAF1,IFIT5,IRF9,IFIT1,RSAD2,IFI6,STAT2,SOCS1,ISG15,IFIT3,HLA-F,MX1,IFITM3,PSMB8,OASL,IFI27,IFIT2,GBP2
REAC	Interferon gamma signaling	REAC:R-HSA-877300	1.92985e-16	27	GBP5,IRF1,TRIM21,OAS2,IRF7,GBP1,TRIM6,GBP3,OAS1,HLA-C,SP100,MT2A,OAS3,IRF9,IFI30,SOCS1,HLA-F,JAK2,FCGR1A,OASL,GBP4,TRIM22,GBP2,PML,TRIM5,GBP6,TRIM25
REAC	Neutrophil degranulation	REAC:R-HSA-6798695	3.12925e-11	52	CD177,GPR84,HPSE,FCER1G,CAMP,BST1,MAPK14,SLPI,FOLR3,FCGR3B,CYBB,CHI3L1,C3AR1,CLEC4D,CD14,PLAUR,OSCAR,CEACAM1,LCN2,CTSA,HP,RNASE2,ORM1,TLR2,RAB24,SERPINA1,CEACAM3,HLA-C,MMP8,BST2,CD36,C19orf59,HK3,HSPA6,CEACAM6,RNASE3,GYG1,DEFA1,LRG1,DEFA1B,TICAM2,NPC2,OLFM4,FCAR,MMP9,SELL,FCN1,DYNLT1,CEACAM8,GRN,FGL2,TNFAIP6
REAC	Adaptive Immune System	REAC:R-HSA-1280218	3.4679e-07	62	RBCK1,LY96,CD79B,DAPP1,TRIM21,FBXO7,RASGRP1,IFITM1,ITK,CYBB,FBXO6,CD14,OSCAR,TAP2,CTSA,PSMB9,BLK,CD19,CTSL1,TLR2,FYN,KLRF1,HLA-C,CD96,CLEC2D,CD8A,TRAT1,CD36,IFI30,KLRB1,FYB,TAP1,NCR3,LILRB4,SOCS1,ITPR3,PSME2,CD79A,TREML1,CD3D,HLA-F,UBE2L6,DTX3L,LILRA6,PAK2,CD274,MICB,WSB1,PSMB8,PIK3AP1,BTN3A1,HERC5,FCGR1A,CD74,CD300C,ZAP70,SELL,CD3E,LILRA5,KLHL3,KLRG1,SH2D1A
REAC	Formation of the beta-catenin:TCF transactivating complex	REAC:R-HSA-201722	4.76073e-06	17	LEF1,RUNX3,AXIN2,H2AFJ,HIST1H2BK,HIST1H2BC,HIST2H2BE,HIST1H2BD,HIST2H2AA4,HIST1H3D,HIST2H2AA3,HIST1H2BE,HIST2H2AC,CREBBP,TCF7,HIST1H4H,HIST1H4C
REAC	Immunoregulatory interactions between a Lymphoid and a non-Lymphoid cell	REAC:R-HSA-198933	2.67259e-05	23	IFITM1,OSCAR,CD19,KLRF1,HLA-C,CD96,CLEC2D,CD8A,KLRB1,NCR3,LILRB4,TREML1,CD3D,HLA-F,LILRA6,MICB,FCGR1A,CD300C,SELL,CD3E,LILRA5,KLRG1,SH2D1A
REAC	Antiviral mechanism by IFN-stimulated genes	REAC:R-HSA-1169410	0.000163341	14	OAS2,EIF2AK2,OAS1,OAS3,IFIT1,ISG15,UBE2L6,MX1,STAT1,EIF4E3,DDX58,HERC5,OASL,TRIM25
REAC	DNA Damage/Telomere Stress Induced Senescence	REAC:R-HSA-2559586	0.000226068	14	LMNB1,H2AFJ,HIST1H2BK,HIST1H2BC,HIST2H2BE,HIST1H2BD,NBN,ATM,HIST2H2AA4,HIST2H2AA3,HIST1H2BE,HIST2H2AC,HIST1H4H,HIST1H4C
REAC	RUNX1 regulates genes involved in megakaryocyte differentiation and platelet function	REAC:R-HSA-8936459	0.000462925	15	H2AFJ,HIST1H2BK,HIST1H2BC,MOV10,HIST2H2BE,HIST1H2BD,MYL9,ITGA2B,HIST2H2AA4,HIST1H3D,HIST2H2AA3,HIST1H2BE,HIST2H2AC,HIST1H4H,HIST1H4C
REAC	Packaging Of Telomere Ends	REAC:R-HSA-171306	0.000545095	11	H2AFJ,HIST1H2BK,HIST1H2BC,HIST2H2BE,HIST1H2BD,HIST2H2AA4,HIST2H2AA3,HIST1H2BE,HIST2H2AC,HIST1H4H,HIST1H4C
REAC	RNA Polymerase I Promoter Opening	REAC:R-HSA-73728	0.000585363	12	H2AFJ,HIST1H2BK,HIST1H2BC,HIST2H2BE,HIST1H2BD,HIST2H2AA4,HIST1H3D,HIST2H2AA3,HIST1H2BE,HIST2H2AC,HIST1H4H,HIST1H4C
REAC	Meiotic recombination	REAC:R-HSA-912446	0.000651666	14	H2AFJ,HIST1H2BK,HIST1H2BC,HIST2H2BE,HIST1H2BD,NBN,ATM,HIST2H2AA4,HIST1H3D,HIST2H2AA3,HIST1H2BE,HIST2H2AC,HIST1H4H,HIST1H4C
REAC	DNA methylation	REAC:R-HSA-5334118	0.000830464	12	H2AFJ,HIST1H2BK,HIST1H2BC,HIST2H2BE,HIST1H2BD,HIST2H2AA4,HIST1H3D,HIST2H2AA3,HIST1H2BE,HIST2H2AC,HIST1H4H,HIST1H4C
REAC	Cleavage of the damaged purine	REAC:R-HSA-110331	0.000984321	11	H2AFJ,HIST1H2BK,HIST1H2BC,HIST2H2BE,HIST1H2BD,HIST2H2AA4,HIST2H2AA3,HIST1H2BE,HIST2H2AC,HIST1H4H,HIST1H4C
REAC	Depurination	REAC:R-HSA-73927	0.000984321	11	H2AFJ,HIST1H2BK,HIST1H2BC,HIST2H2BE,HIST1H2BD,HIST2H2AA4,HIST2H2AA3,HIST1H2BE,HIST2H2AC,HIST1H4H,HIST1H4C
REAC	Recognition and association of DNA glycosylase with site containing an affected purine	REAC:R-HSA-110330	0.000984321	11	H2AFJ,HIST1H2BK,HIST1H2BC,HIST2H2BE,HIST1H2BD,HIST2H2AA4,HIST2H2AA3,HIST1H2BE,HIST2H2AC,HIST1H4H,HIST1H4C
REAC	Activated PKN1 stimulates transcription of AR (androgen receptor) regulated genes KLK2 and KLK3	REAC:R-HSA-5625886	0.00116218	12	H2AFJ,HIST1H2BK,HIST1H2BC,HIST2H2BE,HIST1H2BD,HIST2H2AA4,HIST1H3D,HIST2H2AA3,HIST1H2BE,HIST2H2AC,HIST1H4H,HIST1H4C
REAC	SIRT1 negatively regulates rRNA expression	REAC:R-HSA-427359	0.00136818	12	H2AFJ,HIST1H2BK,HIST1H2BC,HIST2H2BE,HIST1H2BD,HIST2H2AA4,HIST1H3D,HIST2H2AA3,HIST1H2BE,HIST2H2AC,HIST1H4H,HIST1H4C
REAC	Pre-NOTCH Transcription and Translation	REAC:R-HSA-1912408	0.0014821	14	H2AFJ,HIST1H2BK,HIST1H2BC,MOV10,HIST2H2BE,HIST1H2BD,HIST2H2AA4,HIST1H3D,HIST2H2AA3,HIST1H2BE,HIST2H2AC,CREBBP,HIST1H4H,HIST1H4C
REAC	Cleavage of the damaged pyrimidine	REAC:R-HSA-110329	0.00241646	11	H2AFJ,HIST1H2BK,HIST1H2BC,HIST2H2BE,HIST1H2BD,HIST2H2AA4,HIST2H2AA3,HIST1H2BE,HIST2H2AC,HIST1H4H,HIST1H4C
REAC	Depyrimidination	REAC:R-HSA-73928	0.00241646	11	H2AFJ,HIST1H2BK,HIST1H2BC,HIST2H2BE,HIST1H2BD,HIST2H2AA4,HIST2H2AA3,HIST1H2BE,HIST2H2AC,HIST1H4H,HIST1H4C
REAC	Recognition and association of DNA glycosylase with site containing an affected pyrimidine	REAC:R-HSA-110328	0.00241646	11	H2AFJ,HIST1H2BK,HIST1H2BC,HIST2H2BE,HIST1H2BD,HIST2H2AA4,HIST2H2AA3,HIST1H2BE,HIST2H2AC,HIST1H4H,HIST1H4C
REAC	OAS antiviral response	REAC:R-HSA-8983711	0.00247282	5	OAS2,OAS1,OAS3,DDX58,OASL
REAC	Base-Excision Repair, AP Site Formation	REAC:R-HSA-73929	0.00285863	11	H2AFJ,HIST1H2BK,HIST1H2BC,HIST2H2BE,HIST1H2BD,HIST2H2AA4,HIST2H2AA3,HIST1H2BE,HIST2H2AC,HIST1H4H,HIST1H4C
REAC	PRC2 methylates histones and DNA	REAC:R-HSA-212300	0.00295896	12	H2AFJ,HIST1H2BK,HIST1H2BC,HIST2H2BE,HIST1H2BD,HIST2H2AA4,HIST1H3D,HIST2H2AA3,HIST1H2BE,HIST2H2AC,HIST1H4H,HIST1H4C
REAC	Condensation of Prophase Chromosomes	REAC:R-HSA-2299718	0.00295896	12	H2AFJ,HIST1H2BK,HIST1H2BC,HIST2H2BE,HIST1H2BD,HIST2H2AA4,HIST1H3D,HIST2H2AA3,HIST1H2BE,HIST2H2AC,HIST1H4H,HIST1H4C
REAC	Transcriptional regulation by RUNX1	REAC:R-HSA-8878171	0.00300121	23	PSMB9,H2AFJ,HIST1H2BK,BLK,CTSL1,HIST1H2BC,MOV10,HIST2H2BE,HIST1H2BD,MYL9,ITGA2B,SMARCD3,PSME2,HIST2H2AA4,HIST1H3D,HIST2H2AA3,HIST1H2BE,PSMB8,HIST2H2AC,CREBBP,PML,HIST1H4H,HIST1H4C
REAC	Antigen processing-Cross presentation	REAC:R-HSA-1236975	0.00314967	14	LY96,CYBB,CD14,TAP2,PSMB9,CTSL1,TLR2,HLA-C,CD36,TAP1,PSME2,HLA-F,PSMB8,FCGR1A
REAC	Signaling by Interleukins	REAC:R-HSA-449147	0.003643	35	STAT4,IL15,MAPK14,DUSP3,CCR1,NOD2,IL2RB,IL7R,IL23A,IL11RA,LCN2,LMNB1,PSMB9,FYN,SOD2,IRAK3,IL1B,CD36,MEF2A,IL1RN,EDG1,CASP1,STAT2,SOCS1,PSME2,HIST1H3D,PAK2,JAK2,STAT1,PSMB8,MMP9,MUC1,CXCL10,FOXO1,OSM
REAC	ERCC6 (CSB) and EHMT2 (G9a) positively regulate rRNA expression	REAC:R-HSA-427389	0.00455011	12	H2AFJ,HIST1H2BK,HIST1H2BC,HIST2H2BE,HIST1H2BD,HIST2H2AA4,HIST1H3D,HIST2H2AA3,HIST1H2BE,HIST2H2AC,HIST1H4H,HIST1H4C
REAC	Transcriptional regulation of granulopoiesis	REAC:R-HSA-9616222	0.0046865	13	LEF1,H2AFJ,HIST1H2BK,HIST1H2BC,HIST2H2BE,HIST1H2BD,HIST2H2AA4,HIST1H3D,HIST2H2AA3,HIST1H2BE,HIST2H2AC,HIST1H4H,HIST1H4C
REAC	Meiosis	REAC:R-HSA-1500620	0.00505664	15	LMNB1,H2AFJ,HIST1H2BK,HIST1H2BC,HIST2H2BE,HIST1H2BD,NBN,ATM,HIST2H2AA4,HIST1H3D,HIST2H2AA3,HIST1H2BE,HIST2H2AC,HIST1H4H,HIST1H4C
REAC	Meiotic synapsis	REAC:R-HSA-1221632	0.00522596	12	LMNB1,H2AFJ,HIST1H2BK,HIST1H2BC,HIST2H2BE,HIST1H2BD,HIST2H2AA4,HIST2H2AA3,HIST1H2BE,HIST2H2AC,HIST1H4H,HIST1H4C
REAC	Inhibition of DNA recombination at telomere	REAC:R-HSA-9670095	0.00730426	11	H2AFJ,HIST1H2BK,HIST1H2BC,HIST2H2BE,HIST1H2BD,HIST2H2AA4,HIST2H2AA3,HIST1H2BE,HIST2H2AC,HIST1H4H,HIST1H4C
REAC	RHO GTPases activate PKNs	REAC:R-HSA-5625740	0.00859709	13	H2AFJ,HIST1H2BK,HIST1H2BC,HIST2H2BE,HIST1H2BD,MYL9,HIST2H2AA4,HIST1H3D,HIST2H2AA3,HIST1H2BE,HIST2H2AC,HIST1H4H,HIST1H4C
REAC	Oxidative Stress Induced Senescence	REAC:R-HSA-2559580	0.00931178	15	MAPK14,H2AFJ,HIST1H2BK,HIST1H2BC,MOV10,HIST2H2BE,HIST1H2BD,E2F2,HIST2H2AA4,HIST1H3D,HIST2H2AA3,HIST1H2BE,HIST2H2AC,HIST1H4H,HIST1H4C
REAC	Pre-NOTCH Expression and Processing	REAC:R-HSA-1912422	0.00973364	14	H2AFJ,HIST1H2BK,HIST1H2BC,MOV10,HIST2H2BE,HIST1H2BD,HIST2H2AA4,HIST1H3D,HIST2H2AA3,HIST1H2BE,HIST2H2AC,CREBBP,HIST1H4H,HIST1H4C
REAC	Nucleosome assembly	REAC:R-HSA-774815	0.0168183	11	H2AFJ,HIST1H2BK,HIST1H2BC,HIST2H2BE,HIST1H2BD,HIST2H2AA4,HIST2H2AA3,HIST1H2BE,HIST2H2AC,HIST1H4H,HIST1H4C
REAC	Deposition of new CENPA-containing nucleosomes at the centromere	REAC:R-HSA-606279	0.0168183	11	H2AFJ,HIST1H2BK,HIST1H2BC,HIST2H2BE,HIST1H2BD,HIST2H2AA4,HIST2H2AA3,HIST1H2BE,HIST2H2AC,HIST1H4H,HIST1H4C
REAC	RUNX1 regulates transcription of genes involved in differentiation of HSCs	REAC:R-HSA-8939236	0.0180482	15	PSMB9,H2AFJ,HIST1H2BK,HIST1H2BC,HIST2H2BE,HIST1H2BD,PSME2,HIST2H2AA4,HIST1H3D,HIST2H2AA3,HIST1H2BE,PSMB8,HIST2H2AC,HIST1H4H,HIST1H4C
REAC	Cellular Senescence	REAC:R-HSA-2559583	0.0193204	19	MAPK14,LMNB1,H2AFJ,HIST1H2BK,HIST1H2BC,ETS1,MOV10,HIST2H2BE,HIST1H2BD,NBN,ATM,E2F2,HIST2H2AA4,HIST1H3D,HIST2H2AA3,HIST1H2BE,HIST2H2AC,HIST1H4H,HIST1H4C
REAC	TCF dependent signaling in response to WNT	REAC:R-HSA-201681	0.0229849	21	LEF1,KREMEN1,RUNX3,AXIN2,PSMB9,H2AFJ,HIST1H2BK,HIST1H2BC,HIST2H2BE,HIST1H2BD,PSME2,HIST2H2AA4,HIST1H3D,HIST2H2AA3,HIST1H2BE,PSMB8,HIST2H2AC,CREBBP,TCF7,HIST1H4H,HIST1H4C
REAC	Base Excision Repair	REAC:R-HSA-73884	0.0232995	12	POLB,H2AFJ,HIST1H2BK,HIST1H2BC,HIST2H2BE,HIST1H2BD,HIST2H2AA4,HIST2H2AA3,HIST1H2BE,HIST2H2AC,HIST1H4H,HIST1H4C
REAC	B-WICH complex positively regulates rRNA expression	REAC:R-HSA-5250924	0.026067	12	H2AFJ,HIST1H2BK,HIST1H2BC,HIST2H2BE,HIST1H2BD,HIST2H2AA4,HIST1H3D,HIST2H2AA3,HIST1H2BE,HIST2H2AC,HIST1H4H,HIST1H4C
REAC	Activation of anterior HOX genes in hindbrain development during early embryogenesis	REAC:R-HSA-5617472	0.0288675	14	H2AFJ,MAFB,HIST1H2BK,HIST1H2BC,HIST2H2BE,HIST1H2BD,HIST2H2AA4,HIST1H3D,HIST2H2AA3,HIST1H2BE,HIST2H2AC,CREBBP,HIST1H4H,HIST1H4C
REAC	Activation of HOX genes during differentiation	REAC:R-HSA-5619507	0.0288675	14	H2AFJ,MAFB,HIST1H2BK,HIST1H2BC,HIST2H2BE,HIST1H2BD,HIST2H2AA4,HIST1H3D,HIST2H2AA3,HIST1H2BE,HIST2H2AC,CREBBP,HIST1H4H,HIST1H4C
REAC	RNA Polymerase I Promoter Escape	REAC:R-HSA-73772	0.0291143	12	H2AFJ,HIST1H2BK,HIST1H2BC,HIST2H2BE,HIST1H2BD,HIST2H2AA4,HIST1H3D,HIST2H2AA3,HIST1H2BE,HIST2H2AC,HIST1H4H,HIST1H4C
REAC	TRAF3-dependent IRF activation pathway	REAC:R-HSA-918233	0.034067	5	IRF7,CREBBP,DDX58,IFIH1,TRIM25
REAC	HDACs deacetylate histones	REAC:R-HSA-3214815	0.0401727	12	HIST1H2BK,HIST1H2BC,HIST2H2BE,HIST1H2BD,HIST2H2AB,HIST2H2AA4,HIST1H3D,HIST2H2AA3,HIST1H2BE,HIST2H2AC,HIST1H4H,HIST1H4C
REAC	Binding of TCF/LEF:CTNNB1 to target gene promoters	REAC:R-HSA-4411364	0.0405852	4	LEF1,RUNX3,AXIN2,TCF7
REAC	Amyloid fiber formation	REAC:R-HSA-977225	0.0419243	13	HIST1H2BK,HIST1H2BC,HIST2H2BE,HIST1H2BD,MFGE8,HIST2H2AA4,HIST1H3D,UBE2L6,HIST2H2AA3,HIST1H2BE,HIST2H2AC,HIST1H4H,HIST1H4C
REAC	Caspase activation via Death Receptors in the presence of ligand	REAC:R-HSA-140534	0.0496666	5	LY96,CD14,FAS,TNFSF10,TICAM2
WP	Type II interferon signaling (IFNG)	WP:WP619	4.80776e-13	17	IRF1,CYBB,GBP1,PSMB9,EIF2AK2,OAS1,IL1B,IRF9,TAP1,IFI6,STAT2,SOCS1,ISG15,JAK2,STAT1,IFIT2,CXCL10
WP	The human immune response to tuberculosis	WP:WP4197	7.93217e-13	14	IRF1,IFITM1,IFI35,OAS1,IRF9,TAP1,IFIT1,STAT2,SOCS1,IFIT3,MX1,JAK2,STAT1,PSMB8
WP	Type I Interferon Induction and Signaling During SARS-CoV-2 Infection	WP:WP4868	1.23553e-07	13	MAPK14,OAS2,IRF7,TLR2,EIF2AK2,OAS1,TLR7,OAS3,IRF9,STAT2,STAT1,DDX58,IFIH1
WP	Host-pathogen interaction of human corona viruses - Interferon induction	WP:WP4880	2.60075e-06	11	MAPK14,OAS2,EIF2AK2,OAS1,TLR7,OAS3,IRF9,STAT2,STAT1,DDX58,IFIH1
WP	SARS-CoV-2 Innate Immunity Evasion and Cell-specific immune response	WP:WP5039	0.00112231	12	IFITM1,IRF7,DHX58,TLR7,TRAF5,STAT2,MX1,STAT1,DDX58,IFIT2,CXCL10,TRIM25
WP	Non-genomic actions of 1,25 dihydroxyvitamin D3	WP:WP4341	0.0015331	12	CAMP,MAPK14,NOD2,OAS2,TLR2,PRKCH,ETS1,RSAD2,STAT2,ISG15,STAT1,IFI44L
WP	Allograft Rejection	WP:WP2328	0.00349092	13	C2,C5,GNLY,LRRK2,HLA-C,IL1B,C1QB,CXCR5,FAS,HLA-F,STAT1,C1QC,ABCB1
WP	T-Cell antigen Receptor (TCR) Signaling Pathway	WP:WP69	0.005039	13	MAPK14,SKAP1,ITK,MAP4K1,FYN,IL1B,CD8A,FAS,CD247,FYB,CD3D,ZAP70,CD3E
WP	Human Complement System	WP:WP2806	0.0124216	13	C2,C5,SERPING1,SELP,C3AR1,PLAUR,CD19,TLR2,C4BPA,ITGA2B,ADM,SELL,FCN1
WP	Pathogenesis of SARS-CoV-2 Mediated by nsp9-nsp10 Complex	WP:WP4884	0.0145517	6	FYN,CD2,CD8A,CD247,ZAP70,CD3E
WP	Regulation of toll-like receptor signaling pathway	WP:WP1449	0.0162637	16	RBCK1,LY96,MAPK14,IRF7,TRAFD1,CD14,TLR2,IRAK3,TLR7,IL1B,TLR5,TIFA,SOCS1,STAT1,TICAM2,CXCL10

## Sheet: Table 4
Gene	logFC	P.Value	adj.P.Val	ImmuneCells	IS_TB_SIGNATURE
AIM2	2.1319	2.25e-32	5.6e-29	B cells memory	Yes
P2RY14	1.53599	5.98e-26	3.87e-23	B cells naive, Mast cells resting, Eosinophils, Neutrophils	Yes
RSAD2	2.45773	8.13e-25	4.45e-22	Macrophages M1, Dendritic cells activated	Yes
SOCS1	0.973441	8.96e-24	4.19e-21	NK cells activated, Macrophages M1	Yes
SLAMF8	0.851173	1.19e-23	5.47e-21	Macrophages M0, Dendritic cells resting	Yes
FLVCR2	0.852887	1.98e-23	8.72e-21	Dendritic cells resting	Yes
ZBP1	1.12678	3.98e-23	1.68e-20	Plasma cells	No
IFI44L	2.57107	3.35e-22	1.2e-19	Macrophages M1, Dendritic cells activated	Yes
SP140	0.908112	8.83e-22	2.98e-19	B cells memory	No
FAIM3	-1.07962	1.5e-21	4.96e-19	B cells naive, B cells memory, T cells CD8, T cells CD4 naive, T cells CD4 memory resting, T cells follicular helper	Yes
SPOCK2	-0.918379	2.07e-20	5.61e-18	T cells regulatory (Tregs)	No
CASP5	1.73196	3.41e-20	8.81e-18	Neutrophils	Yes
TNFAIP6	1.47972	7.27e-20	1.75e-17	Macrophages M1, Dendritic cells activated, Neutrophils	Yes
BCL11B	-0.939517	9.69e-20	2.28e-17	T cells CD8, T cells CD4 naive, T cells CD4 memory resting, T cells follicular helper, T cells regulatory (Tregs)	No
TLR7	0.778348	2.02e-19	4.35e-17	Monocytes, Macrophages M1	No
PIK3IP1	-0.933704	3e-19	6.39e-17	T cells CD8	No
CCR7	-1.12998	5.62e-19	1.15e-16	T cells CD4 naive, Macrophages M1, Dendritic cells activated	No
LEF1	-0.990121	5.92e-19	1.19e-16	T cells CD8, T cells CD4 naive, T cells CD4 memory resting, T cells follicular helper	No
CD27	-1.0209	6.11e-19	1.23e-16	B cells memory, Plasma cells, T cells CD8, T cells CD4 naive, T cells CD4 memory resting, T cells follicular helper, T cells regulatory (Tregs)	No
APOL3	0.622967	9.47e-19	1.83e-16	Macrophages M1	No
ITK	-0.776186	5.5e-18	9.14e-16	T cells CD8, T cells CD4 naive, T cells CD4 memory resting, T cells follicular helper, T cells regulatory (Tregs)	No
TCF7	-0.630689	6.61e-18	1.08e-15	T cells CD8, T cells CD4 naive, T cells CD4 memory resting, T cells follicular helper, T cells gamma delta	Yes
TRIB2	-0.642506	3.06e-17	4.38e-15	T cells follicular helper	No
IL7R	-1.08645	3.31e-17	4.64e-15	T cells CD8, T cells CD4 naive, T cells CD4 memory resting	No
GPR65	0.598623	5.98e-17	7.91e-15	Eosinophils	No
CLEC2D	-0.798631	7.59e-17	9.88e-15	T cells regulatory (Tregs)	No
HSPA6	0.766489	1.39e-16	1.69e-14	Neutrophils	Yes
LY9	-0.759153	5.6e-16	5.93e-14	T cells CD8, T cells CD4 naive, T cells CD4 memory resting, T cells gamma delta	No
FCN1	0.610309	6.6e-16	6.85e-14	Monocytes	No
CCR2	0.628535	7.05e-16	7.22e-14	Monocytes	Yes
CD96	-0.746823	8.82e-16	8.77e-14	T cells CD8, T cells CD4 memory resting, T cells regulatory (Tregs), NK cells resting, NK cells activated	Yes
PASK	-0.815918	1.38e-15	1.3e-13	T cells follicular helper	Yes
CXCL10	1.35034	1.53e-15	1.43e-13	Macrophages M1, Dendritic cells activated	Yes
PVRIG	-0.771935	2.31e-15	2.06e-13	T cells CD8, T cells follicular helper, T cells gamma delta, NK cells resting, NK cells activated	No
ETS1	-0.820066	2.74e-15	2.39e-13	T cells CD4 memory resting	No
CD6	-0.747207	4.04e-15	3.38e-13	T cells CD8, T cells CD4 memory resting, T cells CD4 memory activated, T cells regulatory (Tregs)	No
TXK	-0.77178	5.26e-15	4.31e-13	NK cells resting, NK cells activated	No
KLRB1	-0.992856	7.39e-15	5.81e-13	T cells CD8, T cells CD4 memory resting, T cells follicular helper, T cells gamma delta, NK cells resting, NK cells activated	Yes
HPSE	0.751252	7.56e-15	5.92e-13	Monocytes	Yes
MAP4K1	-0.617142	1.18e-14	8.79e-13	T cells CD8, T cells CD4 naive, T cells follicular helper, T cells regulatory (Tregs), T cells gamma delta	No
NOD2	0.957127	1.57e-14	1.14e-12	Monocytes, Macrophages M1	Yes
SKAP1	-0.71499	1.68e-14	1.21e-12	T cells regulatory (Tregs), T cells gamma delta	No
CD7	-0.671099	2.12e-14	1.49e-12	T cells CD8, T cells CD4 naive, T cells CD4 memory resting, T cells CD4 memory activated, T cells follicular helper, NK cells resting, NK cells activated	No
CD247	-0.73804	2.8e-14	1.92e-12	T cells CD8, T cells CD4 naive, T cells CD4 memory resting, T cells CD4 memory activated, T cells follicular helper, T cells regulatory (Tregs), T cells gamma delta, NK cells resting, NK cells activated	No
APOL6	0.672636	2.81e-14	1.92e-12	NK cells activated, Macrophages M1	Yes
KYNU	0.649646	2.94e-14	2e-12	Macrophages M1, Dendritic cells activated	No
ASGR1	0.656557	2.99e-14	2.04e-12	Monocytes	No
IL1B	0.840426	3.74e-14	2.49e-12	Mast cells activated	Yes
LAMP3	0.847933	4.45e-14	2.91e-12	Macrophages M1, Dendritic cells activated	No
ZAP70	-0.658863	4.98e-14	3.2e-12	T cells CD8, T cells CD4 naive, T cells CD4 memory resting, T cells follicular helper, T cells regulatory (Tregs), NK cells resting, NK cells activated	No
CD3D	-0.678285	6.11e-14	3.84e-12	T cells CD8, T cells CD4 naive, T cells CD4 memory resting, T cells CD4 memory activated, T cells follicular helper, T cells regulatory (Tregs), T cells gamma delta	No
CD5	-0.684848	1.32e-13	7.67e-12	T cells regulatory (Tregs)	No
SH2D1A	-0.635562	1.66e-13	9.54e-12	T cells CD8, T cells CD4 naive, T cells CD4 memory resting, T cells CD4 memory activated, T cells follicular helper, T cells regulatory (Tregs), T cells gamma delta, NK cells resting, NK cells activated	No
CD2	-0.696222	2.1e-13	1.18e-11	T cells CD8, T cells CD4 naive, T cells CD4 memory resting, T cells CD4 memory activated, T cells follicular helper, T cells regulatory (Tregs), T cells gamma delta, NK cells resting	No
DHX58	0.772695	4.94e-13	2.57e-11	Macrophages M1, Dendritic cells activated	No
CEACAM3	0.814271	5.62e-13	2.86e-11	Neutrophils	No
MARCO	0.666423	5.89e-13	3e-11	Macrophages M0	Yes
DGKA	-0.589648	6.35e-13	3.19e-11	T cells CD4 memory resting, T cells follicular helper, T cells regulatory (Tregs)	No
UBASH3A	-0.619895	7.17e-13	3.55e-11	T cells CD8, T cells CD4 naive, T cells CD4 memory resting, T cells CD4 memory activated, T cells follicular helper, T cells regulatory (Tregs), T cells gamma delta	No
HK3	0.659361	8.54e-13	4.12e-11	Monocytes, Macrophages M0	No
OSM	0.853063	1.35e-12	6.3e-11	NK cells activated	Yes
P2RY10	-0.677208	1.6e-12	7.35e-11	Eosinophils	Yes
TLR2	0.613549	2.09e-12	9.35e-11	Monocytes, Neutrophils	No
BACH2	-0.740987	2.3e-12	1.02e-10	B cells naive, B cells memory	Yes
ASGR2	0.768991	3.99e-12	1.68e-10	Monocytes	Yes
PTPRCAP	-0.610486	4.92e-12	2.03e-10	B cells naive, B cells memory, T cells CD8, T cells CD4 memory resting, T cells follicular helper, NK cells resting, NK cells activated	No
GZMK	-1.13608	5.35e-12	2.19e-10	T cells CD8, T cells CD4 memory resting, T cells gamma delta, NK cells resting	Yes
MS4A1	-0.723601	8.03e-12	3.17e-10	B cells naive, B cells memory	Yes
CD79A	-0.934521	1.13e-11	4.32e-10	B cells naive, B cells memory, Plasma cells	Yes
CD3E	-0.623038	1.18e-11	4.5e-10	T cells CD8, T cells CD4 memory resting, T cells regulatory (Tregs)	No
BST1	0.643005	1.74e-11	6.39e-10	Monocytes	Yes
NCR3	-0.636308	2.39e-11	8.5e-10	T cells CD8, NK cells activated	Yes
CXCR5	-0.734367	3.42e-11	1.17e-09	B cells naive, B cells memory, T cells follicular helper	Yes
BLK	-0.74431	3.45e-11	1.18e-09	B cells naive, B cells memory	Yes
IDO1	0.866676	8.73e-11	2.74e-09	Macrophages M1, Dendritic cells activated	No
TRAT1	-0.596652	1.09e-10	3.34e-09	T cells CD8, T cells CD4 naive, T cells CD4 memory resting, T cells CD4 memory activated, T cells follicular helper, T cells regulatory (Tregs)	No
FFAR2	0.763937	1.47e-10	4.39e-09	Eosinophils, Neutrophils	Yes
SELL	0.599512	1.87e-10	5.49e-09	B cells naive	No
CD79B	-0.653987	4.42e-10	1.2e-08	B cells naive, B cells memory	No
FCER1A	-0.855611	5.36e-10	1.42e-08	Dendritic cells resting, Mast cells resting, Mast cells activated	No
FCGR3B	0.661275	1.13e-09	2.76e-08	Neutrophils	No
CD38	0.72265	6.38e-09	1.31e-07	Plasma cells, Macrophages M1	Yes
PTGDR	-0.604127	6.63e-09	1.36e-07	T cells CD8, T cells gamma delta, NK cells resting, NK cells activated	No
C3AR1	0.673762	8.16e-09	1.65e-07	Mast cells resting, Eosinophils	No
KLRG1	-0.722456	1.03e-08	2.02e-07	T cells gamma delta	No
RNASE2	0.72088	6.11e-08	1.01e-06	Monocytes, Eosinophils	No
IL2RB	-0.614364	1.77e-07	2.66e-06	T cells regulatory (Tregs), T cells gamma delta, NK cells resting, NK cells activated	No
KLRF1	-0.750644	2.09e-07	3.09e-06	T cells CD8, NK cells resting, NK cells activated	No
CD19	-0.631156	1.2e-06	1.51e-05	B cells naive, B cells memory	Yes
CD8A	-0.590533	3.61e-06	4.1e-05	T cells CD8, T cells gamma delta	No
CAMP	0.767151	5.68e-06	6.19e-05	NK cells resting, Neutrophils	Yes
CCR3	-0.620625	1.36e-05	0.000136657	Neutrophils	No
CEACAM8	0.717164	0.000203275	0.00152443	NK cells resting, Mast cells resting	Yes
GNLY	-0.615095	0.000475716	0.00323056	T cells CD8, T cells gamma delta, NK cells resting, NK cells activated	No
MMP9	0.61478	0.000717801	0.00462706	Macrophages M0	Yes
CHI3L1	-0.643805	0.000742655	0.00476063	Macrophages M0, Macrophages M1, Macrophages M2, Neutrophils	No
